# Supplementary material for: Cilantro microbiome before and after nonselective pre-enrichment for Salmonella using 16S rRNA and metagenomic sequencing
Source: BMC Microbiol. 2015 Aug 12;15:160. doi: 10.1186/s12866-015-0497-2 (PMC4534111; doi:10.1186/s12866-015-0497-2)
Supplement: Additional file 1: — Metadata for cilantro samples. (XLSX 14 kb) [file 12866_2015_497_MOESM1_ESM.xlsx]

## Sheet: Additional File 1
Additional file 1	Metadata for cilantro samples sequenced in this study (Red text indicates samples that were sequenced using shotgun metagenomics). Each sample listed represents either the T0 or T24 genomic preparation from the corresponding cilantro sample. For example FL8K_T24 is the 24-hour pre-enrichment of cilantro sample FL8K and FL8K_T0 is the time-zero uncultured sample representing the cilantro microbiom…
SampleID	State laboratory	Month	Year	Enriched	Salmonella Culture Positive
FL1K_T24	FL	August	2012	Yes	No
FL2K_T24	FL	August	2012	Yes	No
FL3E_T24	FL	November	2011	Yes	No
FL3K_T24	FL	August	2012	Yes	No
FL4E_T0	FL	November	2011	No	No
FL4E_T24	FL	November	2011	Yes	No
FL4K_T0	FL	August	2012	No	No
FL4K_T24	FL	August	2012	Yes	No
FL5E_T24	FL	November	2011	Yes	No
FL5K_T0	FL	August	2012	No	No
FL5K_T24	FL	August	2012	Yes	No
FL6K_T0	FL	August	2012	No	No
FL6K_T24	FL	August	2012	Yes	No
FL7E_T0	FL	November	2011	No	Yes
FL7E_T24	FL	November	2011	Yes	Yes
FL7K_T0	FL	August	2012	No	No
FL7K_T24	FL	August	2012	Yes	No
FL8K_T0	FL	August	2012	No	Yes
FL8K_T24	FL	August	2012	Yes	Yes
MI1I_T0	MI	June	2012	No	No
MI1I_T24	MI	June	2012	Yes	No
MI1J_T24	MI	July	2012	Yes	No
MI2I_T0	MI	June	2012	No	Yes
MI2I_T24	MI	June	2012	Yes	Yes
MI2J_T0	MI	July	2012	No	Yes
MI2J_T24	MI	July	2012	Yes	Yes
MI3I_T0	MI	June	2012	No	No
MI3I_T24	MI	June	2012	Yes	No
MI3J_T0	MI	July	2012	No	Yes
MI3J_T24	MI	July	2012	Yes	Yes
MI4E_T24	MI	November	2011	Yes	No
MI4I_T24	MI	June	2012	Yes	No
MI4J_T0	MI	July	2012	No	No
MI4J_T24	MI	July	2012	Yes	No
MI5I_T24	MI	June	2012	Yes	No
MI5J_T24	MI	July	2012	Yes	No
MI6F_T24	MI	December	2011	Yes	Yes
MI6I_T24	MI	June	2012	Yes	No
MI6J_T0	MI	July	2012	No	No
MI6J_T24	MI	July	2012	Yes	No
NY1A_T0	NY	July	2011	No	No
NY1J_T24	NY	July	2012	Yes	No
NY2A_T0	NY	July	2011	No	No
NY2J_T0	NY	July	2012	No	No
NY2J_T24	NY	July	2012	Yes	No
NY3E_T0	NY	November	2011	No	No
NY3E_T24	NY	November	2011	Yes	No
NY3F_T24	NY	December	2011	Yes	Yes
NY3J_T0	NY	July	2012	No	Yes
NY3J_T24	NY	July	2012	Yes	Yes
NY4A_T24	NY	July	2011	Yes	No
NY4J_T0	NY	July	2012	No	No
NY4J_T24	NY	July	2012	Yes	No
NY5J_T24	NY	July	2012	Yes	No
NY6A_T0	NY	July	2011	No	No
NY6A_T24	NY	July	2011	Yes	No
NY6J_T0	NY	July	2012	No	No
NY6J_T24	NY	July	2012	Yes	No
NY7A_T24	NY	July	2011	Yes	No
NY7E_T24	NY	November	2011	Yes	Yes
NY7J_T0	NY	July	2012	No	Yes
NY7J_T24	NY	July	2012	Yes	Yes
NY8A_T24	NY	July	2011	Yes	No
NY8E_T0	NY	November	2011	No	No
NY8E_T24	NY	November	2011	Yes	No
NY8J_T24	NY	July	2012	Yes	No
NY9A_T24	NY	July	2011	Yes	No
NY9J_T0	NY	July	2012	No	No
NY9J_T24	NY	July	2012	Yes	No
OH1A_T0	OH	July	2011	No	No
OH1E_T0	OH	November	2011	No	No
OH1E_T24	OH	November	2011	Yes	No
OH2A_T0	OH	July	2011	No	No
OH2A_T24	OH	July	2011	Yes	No
OH3A_T0	OH	July	2011	No	No
OH3A_T24	OH	July	2011	Yes	No
OH3E_T24	OH	November	2011	Yes	No
OH4A_T0	OH	July	2011	No	No
OH4A_T24	OH	July	2011	Yes	No
OH4E_T24	OH	November	2011	Yes	No
OH5A_T0	OH	July	2011	No	No
OH5A_T24	OH	July	2011	Yes	No
OH6A_T24	OH	July	2011	Yes	No
OH6E_T0	OH	November	2011	No	No
OH6E_T24	OH	November	2011	Yes	No
OH6F_T24	OH	December	2011	Yes	Yes
WA1I_T0	WA	June	2012	No	No
WA1I_T24	WA	June	2012	Yes	No
WA2I_T0	WA	June	2012	No	No
WA2I_T24	WA	June	2012	Yes	No
WA3I_T0	WA	June	2012	No	No
WA3I_T24	WA	June	2012	Yes	No
WA4I_T24	WA	June	2012	Yes	No
