# Supplementary material for: Cilantro microbiome before and after nonselective pre-enrichment for Salmonella using 16S rRNA and metagenomic sequencing
Source: BMC Microbiol. 2015 Aug 12;15:160. doi: 10.1186/s12866-015-0497-2 (PMC4534111; doi:10.1186/s12866-015-0497-2)
Supplement: Additional file 2: — Preprocessing results of 16S rRNA sequences. (XLSX 15 kb) [file 12866_2015_497_MOESM2_ESM.xlsx]

## Sheet: Additional file 2
Additional file 2	Preprocessing results from the 454 pyrosequencing of the 16S rRNA gene libraries from T0 and T24 cilantro samples
SampleID	Passing Quality Filtering	Total Chimeras	% Chimeras	Total Chloroplast	% Chloroplast	Final Clean Sequences
FL1K_T24	3483	68	1.95	10	0.29	3405
FL2K_T24	2793	214	7.66	2	0.08	2577
FL3E_T24	2947	39	1.32	2	0.07	2906
FL3K_T24	6212	142	2.29	0	0	6070
FL4E_T0	11950	486	4.07	2101	18.33	9363
FL4E_T24	8445	510	6.04	0	0	7935
FL4K_T0	2035	33	1.62	599	29.92	1403
FL4K_T24	4284	70	1.63	0	0	4214
FL5E_T24	6784	478	7.05	14	0.22	6292
FL5K_T0	3658	10	0.27	574	15.73	3074
FL5K_T24	7401	115	1.55	0	0	7286
FL6K_T0	2202	7	0.32	830	37.81	1365
FL6K_T24	8608	202	2.35	6	0.07	8400
FL7E_T0	1094	2	0.18	287	26.28	805
FL7E_T24	5224	309	5.92	0	0	4915
FL7K_T0	1823	5	0.27	491	27.01	1327
FL7K_T24	7752	216	2.79	0	0	7536
FL8K_T0	1967	7	0.36	1156	58.98	804
FL8K_T24	6808	200	2.94	0	0	6608
MI1I_T0	2817	3	0.11	1793	63.72	1021
MI1I_T24	4832	205	4.24	0	0	4627
MI1J_T24	1408	23	1.63	0	0	1385
MI2I_T0	4805	40	0.83	2546	53.43	2219
MI2I_T24	9779	360	3.68	35	0.37	9384
MI2J_T0	663	6	0.9	428	65.14	229
MI2J_T24	1375	8	0.58	0	0	1367
MI3I_T0	4413	75	1.7	1372	31.63	2966
MI3I_T24	6165	240	3.89	4	0.07	5921
MI3J_T0	677	5	0.74	430	63.99	242
MI3J_T24	1457	67	4.6	1	0.07	1389
MI4E_T24	1713	54	3.15	0	0	1659
MI4I_T24	2488	123	4.94	0	0	2365
MI4J_T0	2443	15	0.61	1157	47.65	1271
MI4J_T24	1087	28	2.58	0	0	1059
MI5I_T24	1493	83	5.56	0	0	1410
MI5J_T24	1266	28	2.21	0	0	1238
MI6I_T24	2420	203	8.39	0	0	2217
MI6J_T0	1624	9	0.55	551	34.12	1064
MI6J_T24	1240	26	2.1	0	0	1214
NY1A_T0	13187	624	4.73	3480	27.7	9083
NY1J_T24	4741	234	4.94	0	0	4507
NY2A_T0	6567	162	2.47	5018	78.35	1387
NY2J_T0	3370	11	0.33	450	13.4	2909
NY2J_T24	7318	120	1.64	1	0.01	7197
NY3E_T0	7228	170	2.35	3002	42.53	4056
NY3E_T24	4389	253	5.76	0	0	4136
NY3J_T0	1499	7	0.47	979	65.62	513
NY3J_T24	6360	192	3.02	1	0.02	6167
NY4A_T24	5700	424	7.44	60	1.14	5216
NY4J_T0	5197	58	1.12	1323	25.74	3816
NY4J_T24	4426	52	1.17	0	0	4374
NY5J_T24	6083	157	2.58	2	0.03	5924
NY6A_T0	7445	263	3.53	4385	61.06	2797
NY6A_T24	4176	184	4.41	5	0.13	3987
NY6J_T0	8151	22	0.27	5124	63.03	3005
NY6J_T24	4997	261	5.22	0	0	4736
NY7A_T24	4608	216	4.69	186	4.23	4206
NY7E_T24	13867	342	2.47	0	0	13525
NY7J_T0	1320	25	1.89	468	36.14	827
NY7J_T24	5197	121	2.33	3	0.06	5073
NY8A_T24	5552	298	5.37	1	0.02	5253
NY8E_T0	3004	190	6.32	313	11.12	2501
NY8E_T24	2507	93	3.71	0	0	2414
NY8J_T24	5144	263	5.11	1	0.02	4880
NY9A_T24	2823	93	3.29	254	9.3	2476
NY9J_T0	6033	22	0.36	4607	76.64	1404
NY9J_T24	3059	122	3.99	7	0.24	2930
OH1A_T0	9012	56	0.62	1096	12.24	7860
OH1E_T0	2995	91	3.04	1526	52.55	1378
OH1E_T24	5076	217	4.28	5	0.1	4854
OH2A_T0	3145	413	13.13	83	3.04	2649
OH2A_T24	8127	193	2.37	220	2.77	7714
OH3A_T0	9863	858	8.7	3205	35.59	5800
OH3A_T24	8404	531	6.32	58	0.74	7815
OH3E_T24	2880	146	5.07	0	0	2734
OH4A_T0	9917	318	3.21	247	2.57	9352
OH4A_T24	7318	284	3.88	33	0.47	7001
OH4E_T24	5289	196	3.71	0	0	5093
OH5A_T0	6046	704	11.64	374	7	4968
OH5A_T24	5834	186	3.19	22	0.39	5626
OH6A_T24	7271	552	7.59	8	0.12	6711
OH6E_T0	3522	24	0.68	702	20.07	2796
OH6E_T24	4912	202	4.11	0	0	4710
OH6F_T24	2023	45	2.22	2	0.1	1976
WA1I_T0	8346	0	0	6957	83.36	1389
WA1I_T24	3790	116	3.06	5	0.14	3669
WA2I_T0	7738	14	0.18	4852	62.82	2872
WA2I_T24	3108	191	6.15	1	0.03	2916
WA3I_T0	3256	38	1.17	1627	50.56	1591
WA3I_T24	1696	42	2.48	4	0.24	1650
WA4I_T24	1170	97	8.29	9	0.84	1064
