# Supplementary material for: Cilantro microbiome before and after nonselective pre-enrichment for Salmonella using 16S rRNA and metagenomic sequencing
Source: BMC Microbiol. 2015 Aug 12;15:160. doi: 10.1186/s12866-015-0497-2 (PMC4534111; doi:10.1186/s12866-015-0497-2)
Supplement: Additional file 3: — Genus level abundances of Enterbacteriaceae. (XLSX 64 kb) [file 12866_2015_497_MOESM3_ESM.xlsx]

## Sheet: Additional file 3
Additional file 3.	Genus level abundances of Enterbacteriaceae before (T0) and after a 24-hour nonselective mBPW pre-enrichment.
T0 samples
	Sum of hits T0	% hits T0	FL4En	FL4Kn	FL5Kn	FL6Kn	FL7Kn	MI1In	MI2In	MI3In	MI4Jn	MI6Jn	NY1An	NY2An	NY2Jn	NY3En	NY4Jn	NY6An	NY6Jn	NY8En	NY9Jn	OH1An	OH1En	OH2An	OH3An	OH4An	OH5An	OH6En	WA1In	WA2In	WA3In
f__Enterobacteriaceae;g__	14	4.21687	0	0	0	0	0	0	0	0	0	0	1	0	0	1	0	1	0	0	1	0	0	10	0	0	0	0	0	0	0
f__Enterobacteriaceae;g__Citrobacter	0	0	0	0	0	0	0	0	0	0	0	0	0	0	0	0	0	0	0	0	0	0	0	0	0	0	0	0	0	0	0
f__Enterobacteriaceae;g__Enterobacter	0	0	0	0	0	0	0	0	0	0	0	0	0	0	0	0	0	0	0	0	0	0	0	0	0	0	0	0	0	0	0
f__Enterobacteriaceae;g__Erwinia	50	15.0602	0	0	0	0	0	0	0	0	0	1	12	2	0	4	0	14	0	0	2	3	0	2	0	8	2	0	0	0	0
f__Enterobacteriaceae;g__Ewingella	0	0	0	0	0	0	0	0	0	0	0	0	0	0	0	0	0	0	0	0	0	0	0	0	0	0	0	0	0	0	0
f__Enterobacteriaceae;g__Gluconacetobacter	8	2.40964	0	0	0	0	0	0	0	1	0	0	0	5	0	0	0	0	0	0	0	2	0	0	0	0	0	0	0	0	0
f__Enterobacteriaceae;g__Hafnia	0	0	0	0	0	0	0	0	0	0	0	0	0	0	0	0	0	0	0	0	0	0	0	0	0	0	0	0	0	0	0
f__Enterobacteriaceae;g__Klebsiella	0	0	0	0	0	0	0	0	0	0	0	0	0	0	0	0	0	0	0	0	0	0	0	0	0	0	0	0	0	0	0
f__Enterobacteriaceae;g__Morganella	0	0	0	0	0	0	0	0	0	0	0	0	0	0	0	0	0	0	0	0	0	0	0	0	0	0	0	0	0	0	0
f__Enterobacteriaceae;g__Pantoea	21	6.3253	0	0	1	1	0	0	0	0	0	0	5	1	0	2	0	2	0	1	1	0	0	0	1	6	0	0	0	0	0
f__Enterobacteriaceae;g__Plesiomonas	3	0.903614	0	0	0	0	0	0	0	0	0	0	0	1	0	0	0	0	0	0	0	0	0	2	0	0	0	0	0	0	0
f__Enterobacteriaceae;g__Proteus	0	0	0	0	0	0	0	0	0	0	0	0	0	0	0	0	0	0	0	0	0	0	0	0	0	0	0	0	0	0	0
f__Enterobacteriaceae;g__Providencia	0	0	0	0	0	0	0	0	0	0	0	0	0	0	0	0	0	0	0	0	0	0	0	0	0	0	0	0	0	0	0
f__Enterobacteriaceae;g__Rahnella	3	0.903614	0	0	0	0	0	0	0	0	0	0	0	0	0	0	0	0	0	0	0	0	0	0	0	3	0	0	0	0	0
f__Enterobacteriaceae;g__Serratia	54	16.2651	0	0	0	0	0	0	0	0	0	1	1	1	0	0	0	1	0	0	0	0	0	50	0	0	0	0	0	0	0
f__Enterobacteriaceae;g__Stenotrophomonas	5	1.50602	0	0	0	0	0	0	0	0	0	0	0	0	1	2	1	1	0	0	0	0	0	0	0	0	0	0	0	0	0
f__Enterobacteriaceae;g__Trabulsiella	20	6.0241	0	0	0	0	0	0	0	1	1	1	3	0	0	7	0	1	1	0	1	0	2	1	0	1	0	0	0	0	0
f__Enterobacteriaceae;g__Xenorhabdus	0	0	0	0	0	0	0	0	0	0	0	0	0	0	0	0	0	0	0	0	0	0	0	0	0	0	0	0	0	0	0
f__Enterobacteriaceae;g__Yersinia	1	0.301205	0	0	0	0	0	0	0	0	0	0	0	0	0	0	0	0	0	1	0	0	0	0	0	0	0	0	0	0	0
f__Enterobacteriaceae;Other	153	46.0843	1	2	0	2	0	0	0	0	0	0	3	2	0	12	0	2	0	12	2	1	5	100	0	0	1	8	0	0	0
T24 samples
	Sum of hits T24	% hits T24	FL1Ke	FL2Ke	FL3Ee	FL3Ke	FL4Ee	FL4Ke	FL5Ee	FL5Ke	FL6Ke	FL7Ee	FL7Ke	FL8Ke	MI1Ie	MI1Je	MI2Ie	MI2Je	MI3Ie	MI3Je	MI4Ee	MI4Ie	MI4Je	MI5Ie	MI5Je	MI6Ie	MI6Je	NY1Je	NY2Je	NY3Ee	NY3Je	NY4Ae	NY4Je	NY5Je	NY6Ae	NY6Je	NY7Ae	NY7Ee	NY7Je	NY8Ae	NY8Ee	NY8Je	NY9Ae	NY9Je	OH1Ee	OH2Ae	OH3Ae	OH3Ee	OH4Ae
f__Enterobacteriaceae;g__	80	3.98406	1	0	3	0	0	0	0	0	0	0	1	0	0	1	2	0	0	0	0	0	0	0	0	0	0	0	1	0	0	4	1	0	1	0	29	7	0	2	0	0	11	1	0	3	0	1	7
f__Enterobacteriaceae;g__Citrobacter	22	1.09562	0	0	0	1	1	4	0	0	0	1	0	0	0	0	0	0	1	0	0	0	0	0	0	0	0	0	0	0	0	5	0	0	0	0	0	3	0	0	0	0	0	0	1	0	0	1	1
f__Enterobacteriaceae;g__Enterobacter	35	1.74303	0	2	0	0	0	0	2	0	0	0	2	1	0	0	0	0	1	0	0	0	0	0	0	0	1	0	1	1	1	5	0	0	4	0	2	0	1	0	1	0	1	0	1	0	2	1	3
f__Enterobacteriaceae;g__Erwinia	173	8.61554	1	0	4	1	2	0	0	0	0	1	1	0	0	1	1	2	0	0	0	0	0	1	0	0	1	3	1	0	0	27	0	0	27	0	11	11	1	13	0	0	30	2	0	6	0	0	11
f__Enterobacteriaceae;g__Ewingella	7	0.348606	0	0	0	0	0	0	0	0	0	0	0	0	0	0	0	0	0	0	0	0	0	0	0	0	0	0	0	0	0	0	0	0	0	0	1	1	0	0	0	0	0	0	0	0	0	0	5
f__Enterobacteriaceae;g__Gluconacetobacter	74	3.68526	2	0	2	11	0	0	0	5	0	0	0	1	0	0	1	0	3	0	0	0	0	0	0	0	0	0	8	0	0	0	1	0	1	1	4	20	0	0	0	0	1	3	0	1	3	0	6
f__Enterobacteriaceae;g__Hafnia	22	1.09562	0	0	2	0	0	0	0	0	0	0	0	0	0	0	0	0	0	0	0	0	0	0	0	0	0	0	6	0	0	0	0	0	0	0	2	3	2	1	1	0	0	0	1	1	0	0	1
f__Enterobacteriaceae;g__Klebsiella	8	0.398406	0	0	0	0	0	0	0	0	0	0	0	0	0	0	0	0	0	0	0	0	0	0	0	0	0	0	0	0	0	0	1	0	1	0	1	0	0	0	0	0	1	0	0	0	0	0	3
f__Enterobacteriaceae;g__Morganella	100	4.98008	0	0	0	0	0	2	2	0	0	0	0	4	0	0	1	0	1	3	1	0	2	2	0	0	0	2	8	0	1	0	1	0	0	0	1	0	7	5	0	0	40	4	2	0	0	0	5
f__Enterobacteriaceae;g__Pantoea	36	1.79283	0	0	2	1	1	0	0	0	0	0	0	2	0	0	0	0	0	0	0	0	0	0	0	0	0	0	0	0	0	5	0	0	3	0	1	1	0	1	0	0	2	0	0	0	0	1	2
f__Enterobacteriaceae;g__Plesiomonas	1	0.0498008	0	0	0	0	0	0	0	0	0	0	0	0	0	0	0	0	0	0	0	0	1	0	0	0	0	0	0	0	0	0	0	0	0	0	0	0	0	0	0	0	0	0	0	0	0	0	0
f__Enterobacteriaceae;g__Proteus	4	0.199203	0	0	0	0	0	0	0	0	0	0	3	0	0	0	0	0	0	0	0	0	0	0	0	0	0	0	0	0	0	0	0	0	0	1	0	0	0	0	0	0	0	0	0	0	0	0	0
f__Enterobacteriaceae;g__Providencia	75	3.73506	2	0	0	0	0	0	0	0	0	0	3	3	0	0	0	0	5	0	5	0	0	0	0	0	0	0	4	0	1	0	3	1	9	1	0	0	3	0	0	0	33	0	0	0	0	0	0
f__Enterobacteriaceae;g__Rahnella	10	0.498008	0	0	0	0	0	0	0	0	0	0	0	0	0	0	0	0	0	0	0	0	0	0	0	0	0	0	0	0	0	0	2	0	0	0	0	0	0	0	0	0	0	0	0	1	0	0	7
f__Enterobacteriaceae;g__Serratia	603	30.0299	0	0	1	0	0	0	0	0	0	0	0	0	0	1	0	1	1	0	0	2	0	0	0	0	0	2	7	0	0	30	0	2	83	1	27	50	2	51	2	1	189	13	0	33	10	0	74
f__Enterobacteriaceae;g__Stenotrophomonas	5	0.249004	0	0	0	0	0	0	0	0	0	0	0	0	0	0	0	0	0	0	0	0	0	0	0	0	0	0	0	0	0	0	0	0	0	0	0	4	0	0	0	0	1	0	0	0	0	0	0
f__Enterobacteriaceae;g__Trabulsiella	331	16.4841	8	5	10	8	4	0	0	1	1	0	1	10	2	1	2	0	2	4	1	1	7	1	4	1	1	4	3	2	0	14	1	0	9	5	24	21	11	0	0	1	24	10	3	16	19	4	67
f__Enterobacteriaceae;g__Xenorhabdus	10	0.498008	0	0	0	0	0	0	0	0	0	0	1	0	0	0	0	0	2	0	0	0	0	0	0	0	0	0	0	0	2	0	1	0	2	0	0	0	0	0	0	0	2	0	0	0	0	0	0
f__Enterobacteriaceae;g__Yersinia	15	0.747012	0	0	1	0	0	0	1	0	0	0	0	0	0	0	0	0	0	0	0	0	0	0	0	0	0	0	1	0	0	0	0	0	2	0	1	4	0	0	0	0	0	0	0	3	0	0	2
f__Enterobacteriaceae;Other	397	19.7709	4	2	12	6	0	1	0	1	2	0	4	4	0	1	2	0	3	1	0	0	0	0	1	0	2	3	12	2	0	29	0	2	54	10	7	27	11	12	0	1	48	22	2	38	13	0	28
[truncated: 9 more columns]
