# Supplementary material for: Cilantro microbiome before and after nonselective pre-enrichment for Salmonella using 16S rRNA and metagenomic sequencing
Source: BMC Microbiol. 2015 Aug 12;15:160. doi: 10.1186/s12866-015-0497-2 (PMC4534111; doi:10.1186/s12866-015-0497-2)
Supplement: Additional file 4: — Enterobacteriaceae database files. (ZIP 132 kb) [file 12866_2015_497_MOESM4_ESM.zip › Enterobacteriaceae_db_v1.2.txt]

AAJT02000023	k__Bacteria; p__Proteobacteria; c__Gammaproteobacteria; o__Enterobacteriales; f__Enterobacteriaceae; g__Escherichia; s__Escherichia_coli; t__Escherichia_coli_B7A
AAJU02000006	k__Bacteria; p__Proteobacteria; c__Gammaproteobacteria; o__Enterobacteriales; f__Enterobacteriaceae; g__Escherichia; s__Escherichia_coli; t__Escherichia_coli_F11
AAJU02000010	k__Bacteria; p__Proteobacteria; c__Gammaproteobacteria; o__Enterobacteriales; f__Enterobacteriaceae; g__Escherichia; s__Escherichia_coli; t__Escherichia_coli_F11
AAJU02000017	k__Bacteria; p__Proteobacteria; c__Gammaproteobacteria; o__Enterobacteriales; f__Enterobacteriaceae; g__Escherichia; s__Escherichia_coli; t__Escherichia_coli_F11
AAJU02000034	k__Bacteria; p__Proteobacteria; c__Gammaproteobacteria; o__Enterobacteriales; f__Enterobacteriaceae; g__Escherichia; s__Escherichia_coli; t__Escherichia_coli_F11
AAJU02000035	k__Bacteria; p__Proteobacteria; c__Gammaproteobacteria; o__Enterobacteriales; f__Enterobacteriaceae; g__Escherichia; s__Escherichia_coli; t__Escherichia_coli_F11
AAJU02000050	k__Bacteria; p__Proteobacteria; c__Gammaproteobacteria; o__Enterobacteriales; f__Enterobacteriaceae; g__Escherichia; s__Escherichia_coli; t__Escherichia_coli_F11
AAJV02000007	k__Bacteria; p__Proteobacteria; c__Gammaproteobacteria; o__Enterobacteriales; f__Enterobacteriaceae; g__Escherichia; s__Escherichia_coli; t__Escherichia_coli_E22
AAJV02000011	k__Bacteria; p__Proteobacteria; c__Gammaproteobacteria; o__Enterobacteriales; f__Enterobacteriaceae; g__Escherichia; s__Escherichia_coli; t__Escherichia_coli_E22
AAJV02000012	k__Bacteria; p__Proteobacteria; c__Gammaproteobacteria; o__Enterobacteriales; f__Enterobacteriaceae; g__Escherichia; s__Escherichia_coli; t__Escherichia_coli_E22
AAJV02000013	k__Bacteria; p__Proteobacteria; c__Gammaproteobacteria; o__Enterobacteriales; f__Enterobacteriaceae; g__Escherichia; s__Escherichia_coli; t__Escherichia_coli_E22
AAJV02000053	k__Bacteria; p__Proteobacteria; c__Gammaproteobacteria; o__Enterobacteriales; f__Enterobacteriaceae; g__Escherichia; s__Escherichia_coli; t__Escherichia_coli_E22
AAKB02000001	k__Bacteria; p__Proteobacteria; c__Gammaproteobacteria; o__Enterobacteriales; f__Enterobacteriaceae; g__Escherichia; s__Escherichia_coli; t__Escherichia_coli_53638
AALE02000076	k__Bacteria; p__Proteobacteria; c__Gammaproteobacteria; o__Enterobacteriales; f__Enterobacteriaceae; g__Yersinia; s__Yersinia_frederiksenii; t__Yersinia_frederiksenii_ATCC_33641
AAMJ02000006	k__Bacteria; p__Proteobacteria; c__Gammaproteobacteria; o__Enterobacteriales; f__Enterobacteriaceae; g__Shigella; s__Shigella_dysenteriae; t__Shigella_dysenteriae_1012
AAOS02000054	k__Bacteria; p__Proteobacteria; c__Gammaproteobacteria; o__Enterobacteriales; f__Enterobacteriaceae; g__Yersinia; s__Yersinia_pestis; t__Yersinia_pestis_biovar_Orientalis_str_IP275
AAYR01000001	k__Bacteria; p__Proteobacteria; c__Gammaproteobacteria; o__Enterobacteriales; f__Enterobacteriaceae; g__Yersinia; s__Yersinia_pestis; t__Yersinia_pestis_biovar_Antiqua_str_UG05-0454
AAYR01000002	k__Bacteria; p__Proteobacteria; c__Gammaproteobacteria; o__Enterobacteriales; f__Enterobacteriaceae; g__Yersinia; s__Yersinia_pestis; t__Yersinia_pestis_biovar_Antiqua_str_UG05-0454
AAYR01000007	k__Bacteria; p__Proteobacteria; c__Gammaproteobacteria; o__Enterobacteriales; f__Enterobacteriaceae; g__Yersinia; s__Yersinia_pestis; t__Yersinia_pestis_biovar_Antiqua_str_UG05-0454
AAYR01000015	k__Bacteria; p__Proteobacteria; c__Gammaproteobacteria; o__Enterobacteriales; f__Enterobacteriaceae; g__Yersinia; s__Yersinia_pestis; t__Yersinia_pestis_biovar_Antiqua_str_UG05-0454
AAYR01000040	k__Bacteria; p__Proteobacteria; c__Gammaproteobacteria; o__Enterobacteriales; f__Enterobacteriaceae; g__Yersinia; s__Yersinia_pestis; t__Yersinia_pestis_biovar_Antiqua_str_UG05-0454
AAYS01000002	k__Bacteria; p__Proteobacteria; c__Gammaproteobacteria; o__Enterobacteriales; f__Enterobacteriaceae; g__Yersinia; s__Yersinia_pestis; t__Yersinia_pestis_biovar_Orientalis_str_MG05-1020
AAYS01000005	k__Bacteria; p__Proteobacteria; c__Gammaproteobacteria; o__Enterobacteriales; f__Enterobacteriaceae; g__Yersinia; s__Yersinia_pestis; t__Yersinia_pestis_biovar_Orientalis_str_MG05-1020
AAYS01000007	k__Bacteria; p__Proteobacteria; c__Gammaproteobacteria; o__Enterobacteriales; f__Enterobacteriaceae; g__Yersinia; s__Yersinia_pestis; t__Yersinia_pestis_biovar_Orientalis_str_MG05-1020
AAYS01000020	k__Bacteria; p__Proteobacteria; c__Gammaproteobacteria; o__Enterobacteriales; f__Enterobacteriaceae; g__Yersinia; s__Yersinia_pestis; t__Yersinia_pestis_biovar_Orientalis_str_MG05-1020
AAYS01000036	k__Bacteria; p__Proteobacteria; c__Gammaproteobacteria; o__Enterobacteriales; f__Enterobacteriaceae; g__Yersinia; s__Yersinia_pestis; t__Yersinia_pestis_biovar_Orientalis_str_MG05-1020
AAYT01000001	k__Bacteria; p__Proteobacteria; c__Gammaproteobacteria; o__Enterobacteriales; f__Enterobacteriaceae; g__Yersinia; s__Yersinia_pestis; t__Yersinia_pestis_biovar_Mediaevalis_str_K1973002
AAYT01000010	k__Bacteria; p__Proteobacteria; c__Gammaproteobacteria; o__Enterobacteriales; f__Enterobacteriaceae; g__Yersinia; s__Yersinia_pestis; t__Yersinia_pestis_biovar_Mediaevalis_str_K1973002
AAYT01000013	k__Bacteria; p__Proteobacteria; c__Gammaproteobacteria; o__Enterobacteriales; f__Enterobacteriaceae; g__Yersinia; s__Yersinia_pestis; t__Yersinia_pestis_biovar_Mediaevalis_str_K1973002
AAYT01000057	k__Bacteria; p__Proteobacteria; c__Gammaproteobacteria; o__Enterobacteriales; f__Enterobacteriaceae; g__Yersinia; s__Yersinia_pestis; t__Yersinia_pestis_biovar_Mediaevalis_str_K1973002
AAYU01000002	k__Bacteria; p__Proteobacteria; c__Gammaproteobacteria; o__Enterobacteriales; f__Enterobacteriaceae; g__Yersinia; s__Yersinia_pestis; t__Yersinia_pestis_biovar_Antiqua_str_B42003004
AAYU01000006	k__Bacteria; p__Proteobacteria; c__Gammaproteobacteria; o__Enterobacteriales; f__Enterobacteriaceae; g__Yersinia; s__Yersinia_pestis; t__Yersinia_pestis_biovar_Antiqua_str_B42003004
AAYU01000008	k__Bacteria; p__Proteobacteria; c__Gammaproteobacteria; o__Enterobacteriales; f__Enterobacteriaceae; g__Yersinia; s__Yersinia_pestis; t__Yersinia_pestis_biovar_Antiqua_str_B42003004
AAYU01000012	k__Bacteria; p__Proteobacteria; c__Gammaproteobacteria; o__Enterobacteriales; f__Enterobacteriaceae; g__Yersinia; s__Yersinia_pestis; t__Yersinia_pestis_biovar_Antiqua_str_B42003004
AAYU01000043	k__Bacteria; p__Proteobacteria; c__Gammaproteobacteria; o__Enterobacteriales; f__Enterobacteriaceae; g__Yersinia; s__Yersinia_pestis; t__Yersinia_pestis_biovar_Antiqua_str_B42003004
AAYV01000004	k__Bacteria; p__Proteobacteria; c__Gammaproteobacteria; o__Enterobacteriales; f__Enterobacteriaceae; g__Yersinia; s__Yersinia_pestis; t__Yersinia_pestis_biovar_Antiqua_str_E1979001
AAYV01000006	k__Bacteria; p__Proteobacteria; c__Gammaproteobacteria; o__Enterobacteriales; f__Enterobacteriaceae; g__Yersinia; s__Yersinia_pestis; t__Yersinia_pestis_biovar_Antiqua_str_E1979001
AAYV01000028	k__Bacteria; p__Proteobacteria; c__Gammaproteobacteria; o__Enterobacteriales; f__Enterobacteriaceae; g__Yersinia; s__Yersinia_pestis; t__Yersinia_pestis_biovar_Antiqua_str_E1979001
AAYV01000052	k__Bacteria; p__Proteobacteria; c__Gammaproteobacteria; o__Enterobacteriales; f__Enterobacteriaceae; g__Yersinia; s__Yersinia_pestis; t__Yersinia_pestis_biovar_Antiqua_str_E1979001
ABAK02000001	k__Bacteria; p__Proteobacteria; c__Gammaproteobacteria; o__Enterobacteriales; f__Enterobacteriaceae; g__Salmonella; s__Salmonella_enterica; t__Salmonella_enterica_subsp_enterica_serovar_Kentucky_str_CVM29188
ABAT01000001	k__Bacteria; p__Proteobacteria; c__Gammaproteobacteria; o__Enterobacteriales; f__Enterobacteriaceae; g__Yersinia; s__Yersinia_pestis; t__Yersinia_pestis_biovar_Orientalis_str_F1991016
ABAT01000007	k__Bacteria; p__Proteobacteria; c__Gammaproteobacteria; o__Enterobacteriales; f__Enterobacteriaceae; g__Yersinia; s__Yersinia_pestis; t__Yersinia_pestis_biovar_Orientalis_str_F1991016
ABAT01000008	k__Bacteria; p__Proteobacteria; c__Gammaproteobacteria; o__Enterobacteriales; f__Enterobacteriaceae; g__Yersinia; s__Yersinia_pestis; t__Yersinia_pestis_biovar_Orientalis_str_F1991016
ABAT01000010	k__Bacteria; p__Proteobacteria; c__Gammaproteobacteria; o__Enterobacteriales; f__Enterobacteriaceae; g__Yersinia; s__Yersinia_pestis; t__Yersinia_pestis_biovar_Orientalis_str_F1991016
ABAT01000049	k__Bacteria; p__Proteobacteria; c__Gammaproteobacteria; o__Enterobacteriales; f__Enterobacteriaceae; g__Yersinia; s__Yersinia_pestis; t__Yersinia_pestis_biovar_Orientalis_str_F1991016
ABCD01000004	k__Bacteria; p__Proteobacteria; c__Gammaproteobacteria; o__Enterobacteriales; f__Enterobacteriaceae; g__Yersinia; s__Yersinia_pestis; t__Yersinia_pestis_CA88-4125
ABCD01000005	k__Bacteria; p__Proteobacteria; c__Gammaproteobacteria; o__Enterobacteriales; f__Enterobacteriaceae; g__Yersinia; s__Yersinia_pestis; t__Yersinia_pestis_CA88-4125
ABCD01000006	k__Bacteria; p__Proteobacteria; c__Gammaproteobacteria; o__Enterobacteriales; f__Enterobacteriaceae; g__Yersinia; s__Yersinia_pestis; t__Yersinia_pestis_CA88-4125
ABCD01000007	k__Bacteria; p__Proteobacteria; c__Gammaproteobacteria; o__Enterobacteriales; f__Enterobacteriaceae; g__Yersinia; s__Yersinia_pestis; t__Yersinia_pestis_CA88-4125
ABEH02000001	k__Bacteria; p__Proteobacteria; c__Gammaproteobacteria; o__Enterobacteriales; f__Enterobacteriaceae; g__Salmonella; s__Salmonella_enterica; t__Salmonella_enterica_subsp_enterica_serovar_Javiana_str_GA_MM04042433
ABEH02000004	k__Bacteria; p__Proteobacteria; c__Gammaproteobacteria; o__Enterobacteriales; f__Enterobacteriaceae; g__Salmonella; s__Salmonella_enterica; t__Salmonella_enterica_subsp_enterica_serovar_Javiana_str_GA_MM04042433
ABEH02000006	k__Bacteria; p__Proteobacteria; c__Gammaproteobacteria; o__Enterobacteriales; f__Enterobacteriaceae; g__Salmonella; s__Salmonella_enterica; t__Salmonella_enterica_subsp_enterica_serovar_Javiana_str_GA_MM04042433
ABEH02000008	k__Bacteria; p__Proteobacteria; c__Gammaproteobacteria; o__Enterobacteriales; f__Enterobacteriaceae; g__Salmonella; s__Salmonella_enterica; t__Salmonella_enterica_subsp_enterica_serovar_Javiana_str_GA_MM04042433
ABEH02000012	k__Bacteria; p__Proteobacteria; c__Gammaproteobacteria; o__Enterobacteriales; f__Enterobacteriaceae; g__Salmonella; s__Salmonella_enterica; t__Salmonella_enterica_subsp_enterica_serovar_Javiana_str_GA_MM04042433
ABFH02000001	k__Bacteria; p__Proteobacteria; c__Gammaproteobacteria; o__Enterobacteriales; f__Enterobacteriaceae; g__Salmonella; s__Salmonella_enterica; t__Salmonella_enterica_subsp_enterica_serovar_Virchow_str_SL491
ABHK02000001	k__Bacteria; p__Proteobacteria; c__Gammaproteobacteria; o__Enterobacteriales; f__Enterobacteriaceae; g__Escherichia; s__Escherichia_coli; t__Escherichia_coli_O157H7_str_EC4206
ABHL02000001	k__Bacteria; p__Proteobacteria; c__Gammaproteobacteria; o__Enterobacteriales; f__Enterobacteriaceae; g__Escherichia; s__Escherichia_coli; t__Escherichia_coli_O157H7_str_EC4045
ABHM02000001	k__Bacteria; p__Proteobacteria; c__Gammaproteobacteria; o__Enterobacteriales; f__Enterobacteriaceae; g__Escherichia; s__Escherichia_coli; t__Escherichia_coli_O157H7_str_EC4042
ABHO01000004	k__Bacteria; p__Proteobacteria; c__Gammaproteobacteria; o__Enterobacteriales; f__Enterobacteriaceae; g__Escherichia; s__Escherichia_coli; t__Escherichia_coli_O157H7_str_EC4196
ABHO01000013	k__Bacteria; p__Proteobacteria; c__Gammaproteobacteria; o__Enterobacteriales; f__Enterobacteriaceae; g__Escherichia; s__Escherichia_coli; t__Escherichia_coli_O157H7_str_EC4196
ABHO01000016	k__Bacteria; p__Proteobacteria; c__Gammaproteobacteria; o__Enterobacteriales; f__Enterobacteriaceae; g__Escherichia; s__Escherichia_coli; t__Escherichia_coli_O157H7_str_EC4196
ABHO01000021	k__Bacteria; p__Proteobacteria; c__Gammaproteobacteria; o__Enterobacteriales; f__Enterobacteriaceae; g__Escherichia; s__Escherichia_coli; t__Escherichia_coli_O157H7_str_EC4196
ABHO01000053	k__Bacteria; p__Proteobacteria; c__Gammaproteobacteria; o__Enterobacteriales; f__Enterobacteriaceae; g__Escherichia; s__Escherichia_coli; t__Escherichia_coli_O157H7_str_EC4196
ABHO01000119	k__Bacteria; p__Proteobacteria; c__Gammaproteobacteria; o__Enterobacteriales; f__Enterobacteriaceae; g__Escherichia; s__Escherichia_coli; t__Escherichia_coli_O157H7_str_EC4196
ABHP01000024	k__Bacteria; p__Proteobacteria; c__Gammaproteobacteria; o__Enterobacteriales; f__Enterobacteriaceae; g__Escherichia; s__Escherichia_coli; t__Escherichia_coli_O157H7_str_EC4113
ABHP01000057	k__Bacteria; p__Proteobacteria; c__Gammaproteobacteria; o__Enterobacteriales; f__Enterobacteriaceae; g__Escherichia; s__Escherichia_coli; t__Escherichia_coli_O157H7_str_EC4113
ABHP01000070	k__Bacteria; p__Proteobacteria; c__Gammaproteobacteria; o__Enterobacteriales; f__Enterobacteriaceae; g__Escherichia; s__Escherichia_coli; t__Escherichia_coli_O157H7_str_EC4113
ABHP01000150	k__Bacteria; p__Proteobacteria; c__Gammaproteobacteria; o__Enterobacteriales; f__Enterobacteriaceae; g__Escherichia; s__Escherichia_coli; t__Escherichia_coli_O157H7_str_EC4113
ABHQ01000001	k__Bacteria; p__Proteobacteria; c__Gammaproteobacteria; o__Enterobacteriales; f__Enterobacteriaceae; g__Escherichia; s__Escherichia_coli; t__Escherichia_coli_O157H7_str_EC4076
ABHQ01000005	k__Bacteria; p__Proteobacteria; c__Gammaproteobacteria; o__Enterobacteriales; f__Enterobacteriaceae; g__Escherichia; s__Escherichia_coli; t__Escherichia_coli_O157H7_str_EC4076
ABHQ01000006	k__Bacteria; p__Proteobacteria; c__Gammaproteobacteria; o__Enterobacteriales; f__Enterobacteriaceae; g__Escherichia; s__Escherichia_coli; t__Escherichia_coli_O157H7_str_EC4076
ABHQ01000019	k__Bacteria; p__Proteobacteria; c__Gammaproteobacteria; o__Enterobacteriales; f__Enterobacteriaceae; g__Escherichia; s__Escherichia_coli; t__Escherichia_coli_O157H7_str_EC4076
ABHQ01000030	k__Bacteria; p__Proteobacteria; c__Gammaproteobacteria; o__Enterobacteriales; f__Enterobacteriaceae; g__Escherichia; s__Escherichia_coli; t__Escherichia_coli_O157H7_str_EC4076
ABHQ01000079	k__Bacteria; p__Proteobacteria; c__Gammaproteobacteria; o__Enterobacteriales; f__Enterobacteriaceae; g__Escherichia; s__Escherichia_coli; t__Escherichia_coli_O157H7_str_EC4076
ABHR01000001	k__Bacteria; p__Proteobacteria; c__Gammaproteobacteria; o__Enterobacteriales; f__Enterobacteriaceae; g__Escherichia; s__Escherichia_coli; t__Escherichia_coli_O157H7_str_EC4401
ABHR01000009	k__Bacteria; p__Proteobacteria; c__Gammaproteobacteria; o__Enterobacteriales; f__Enterobacteriaceae; g__Escherichia; s__Escherichia_coli; t__Escherichia_coli_O157H7_str_EC4401
ABHR01000045	k__Bacteria; p__Proteobacteria; c__Gammaproteobacteria; o__Enterobacteriales; f__Enterobacteriaceae; g__Escherichia; s__Escherichia_coli; t__Escherichia_coli_O157H7_str_EC4401
ABHR01000050	k__Bacteria; p__Proteobacteria; c__Gammaproteobacteria; o__Enterobacteriales; f__Enterobacteriaceae; g__Escherichia; s__Escherichia_coli; t__Escherichia_coli_O157H7_str_EC4401
ABHR01000133	k__Bacteria; p__Proteobacteria; c__Gammaproteobacteria; o__Enterobacteriales; f__Enterobacteriaceae; g__Escherichia; s__Escherichia_coli; t__Escherichia_coli_O157H7_str_EC4401
ABHS01000007	k__Bacteria; p__Proteobacteria; c__Gammaproteobacteria; o__Enterobacteriales; f__Enterobacteriaceae; g__Escherichia; s__Escherichia_coli; t__Escherichia_coli_O157H7_str_EC4486
ABHS01000012	k__Bacteria; p__Proteobacteria; c__Gammaproteobacteria; o__Enterobacteriales; f__Enterobacteriaceae; g__Escherichia; s__Escherichia_coli; t__Escherichia_coli_O157H7_str_EC4486
ABHS01000019	k__Bacteria; p__Proteobacteria; c__Gammaproteobacteria; o__Enterobacteriales; f__Enterobacteriaceae; g__Escherichia; s__Escherichia_coli; t__Escherichia_coli_O157H7_str_EC4486
ABHS01000045	k__Bacteria; p__Proteobacteria; c__Gammaproteobacteria; o__Enterobacteriales; f__Enterobacteriaceae; g__Escherichia; s__Escherichia_coli; t__Escherichia_coli_O157H7_str_EC4486
ABHS01000097	k__Bacteria; p__Proteobacteria; c__Gammaproteobacteria; o__Enterobacteriales; f__Enterobacteriaceae; g__Escherichia; s__Escherichia_coli; t__Escherichia_coli_O157H7_str_EC4486
ABHT01000017	k__Bacteria; p__Proteobacteria; c__Gammaproteobacteria; o__Enterobacteriales; f__Enterobacteriaceae; g__Escherichia; s__Escherichia_coli; t__Escherichia_coli_O157H7_str_EC4501
ABHT01000060	k__Bacteria; p__Proteobacteria; c__Gammaproteobacteria; o__Enterobacteriales; f__Enterobacteriaceae; g__Escherichia; s__Escherichia_coli; t__Escherichia_coli_O157H7_str_EC4501
ABHT01000072	k__Bacteria; p__Proteobacteria; c__Gammaproteobacteria; o__Enterobacteriales; f__Enterobacteriaceae; g__Escherichia; s__Escherichia_coli; t__Escherichia_coli_O157H7_str_EC4501
ABHT01000152	k__Bacteria; p__Proteobacteria; c__Gammaproteobacteria; o__Enterobacteriales; f__Enterobacteriaceae; g__Escherichia; s__Escherichia_coli; t__Escherichia_coli_O157H7_str_EC4501
ABHU01000003	k__Bacteria; p__Proteobacteria; c__Gammaproteobacteria; o__Enterobacteriales; f__Enterobacteriaceae; g__Escherichia; s__Escherichia_coli; t__Escherichia_coli_O157H7_str_EC869
ABHU01000005	k__Bacteria; p__Proteobacteria; c__Gammaproteobacteria; o__Enterobacteriales; f__Enterobacteriaceae; g__Escherichia; s__Escherichia_coli; t__Escherichia_coli_O157H7_str_EC869
ABHU01000090	k__Bacteria; p__Proteobacteria; c__Gammaproteobacteria; o__Enterobacteriales; f__Enterobacteriaceae; g__Escherichia; s__Escherichia_coli; t__Escherichia_coli_O157H7_str_EC869
ABHW01000005	k__Bacteria; p__Proteobacteria; c__Gammaproteobacteria; o__Enterobacteriales; f__Enterobacteriaceae; g__Escherichia; s__Escherichia_coli; t__Escherichia_coli_O157H7_str_EC508
ABHW01000020	k__Bacteria; p__Proteobacteria; c__Gammaproteobacteria; o__Enterobacteriales; f__Enterobacteriaceae; g__Escherichia; s__Escherichia_coli; t__Escherichia_coli_O157H7_str_EC508
ABHW01000028	k__Bacteria; p__Proteobacteria; c__Gammaproteobacteria; o__Enterobacteriales; f__Enterobacteriaceae; g__Escherichia; s__Escherichia_coli; t__Escherichia_coli_O157H7_str_EC508
ABHW01000042	k__Bacteria; p__Proteobacteria; c__Gammaproteobacteria; o__Enterobacteriales; f__Enterobacteriaceae; g__Escherichia; s__Escherichia_coli; t__Escherichia_coli_O157H7_str_EC508
ABHW01000162	k__Bacteria; p__Proteobacteria; c__Gammaproteobacteria; o__Enterobacteriales; f__Enterobacteriaceae; g__Escherichia; s__Escherichia_coli; t__Escherichia_coli_O157H7_str_EC508
ABJD02000003	k__Bacteria; p__Proteobacteria; c__Gammaproteobacteria; o__Enterobacteriales; f__Enterobacteriaceae; g__Providencia; s__Providencia_stuartii; t__Providencia_stuartii_ATCC_25827
ABJD02000005	k__Bacteria; p__Proteobacteria; c__Gammaproteobacteria; o__Enterobacteriales; f__Enterobacteriaceae; g__Providencia; s__Providencia_stuartii; t__Providencia_stuartii_ATCC_25827
ABJD02000028	k__Bacteria; p__Proteobacteria; c__Gammaproteobacteria; o__Enterobacteriales; f__Enterobacteriaceae; g__Providencia; s__Providencia_stuartii; t__Providencia_stuartii_ATCC_25827
ABJD02000070	k__Bacteria; p__Proteobacteria; c__Gammaproteobacteria; o__Enterobacteriales; f__Enterobacteriaceae; g__Providencia; s__Providencia_stuartii; t__Providencia_stuartii_ATCC_25827
ABJD02000097	k__Bacteria; p__Proteobacteria; c__Gammaproteobacteria; o__Enterobacteriales; f__Enterobacteriaceae; g__Providencia; s__Providencia_stuartii; t__Providencia_stuartii_ATCC_25827
ABJD02000103	k__Bacteria; p__Proteobacteria; c__Gammaproteobacteria; o__Enterobacteriales; f__Enterobacteriaceae; g__Providencia; s__Providencia_stuartii; t__Providencia_stuartii_ATCC_25827
ABJT01000130	k__Bacteria; p__Proteobacteria; c__Gammaproteobacteria; o__Enterobacteriales; f__Enterobacteriaceae; g__Escherichia; s__Escherichia_coli; t__Escherichia_coli_O157H7_str_EC4024
ABKX01000012	k__Bacteria; p__Proteobacteria; c__Gammaproteobacteria; o__Enterobacteriales; f__Enterobacteriaceae; g__Escherichia; s__Escherichia_albertii; t__Escherichia_albertii_TW07627
ABKX01000030	k__Bacteria; p__Proteobacteria; c__Gammaproteobacteria; o__Enterobacteriales; f__Enterobacteriaceae; g__Escherichia; s__Escherichia_albertii; t__Escherichia_albertii_TW07627
ABKY02000001	k__Bacteria; p__Proteobacteria; c__Gammaproteobacteria; o__Enterobacteriales; f__Enterobacteriaceae; g__Escherichia; s__Escherichia_coli; t__Escherichia_coli_O157H7_str_TW14588
ABKY02000002	k__Bacteria; p__Proteobacteria; c__Gammaproteobacteria; o__Enterobacteriales; f__Enterobacteriaceae; g__Escherichia; s__Escherichia_coli; t__Escherichia_coli_O157H7_str_TW14588
ABVP01000020	k__Bacteria; p__Proteobacteria; c__Gammaproteobacteria; o__Enterobacteriales; f__Enterobacteriaceae; g__Proteus; s__Proteus_penneri; t__Proteus_penneri_ATCC_35198
ABVY01000217	k__Bacteria; p__Proteobacteria; c__Gammaproteobacteria; o__Enterobacteriales; f__Enterobacteriaceae; g__Pectobacterium; s__Pectobacterium_carotovorum; t__Pectobacterium_carotovorum_subsp_carotovorum_WPP14
ABWL02000011	k__Bacteria; p__Proteobacteria; c__Gammaproteobacteria; o__Enterobacteriales; f__Enterobacteriaceae; g__Citrobacter; s__Citrobacter_youngae; t__Citrobacter_youngae_ATCC_29220
ABXV02000057	k__Bacteria; p__Proteobacteria; c__Gammaproteobacteria; o__Enterobacteriales; f__Enterobacteriaceae; g__Providencia; s__Providencia_rustigianii; t__Providencia_rustigianii_DSM_4541
ABXW01000071	k__Bacteria; p__Proteobacteria; c__Gammaproteobacteria; o__Enterobacteriales; f__Enterobacteriaceae; g__Providencia; s__Providencia_alcalifaciens; t__Providencia_alcalifaciens_DSM_30120
AC184306	k__Bacteria; p__Proteobacteria; c__Gammaproteobacteria; o__Enterobacteriales; f__Enterobacteriaceae; g__Strongylocentrotus; s__Strongylocentrotus_purpuratus; t__Strongylocentrotus_purpuratus
ACCA01000078	k__Bacteria; p__Proteobacteria; c__Gammaproteobacteria; o__Enterobacteriales; f__Enterobacteriaceae; g__Yersinia; s__Yersinia_kristensenii; t__Yersinia_kristensenii_ATCC_33638
ACCD01000071	k__Bacteria; p__Proteobacteria; c__Gammaproteobacteria; o__Enterobacteriales; f__Enterobacteriaceae; g__Yersinia; s__Yersinia_rohdei; t__Yersinia_rohdei_ATCC_43380
ACCD01000072	k__Bacteria; p__Proteobacteria; c__Gammaproteobacteria; o__Enterobacteriales; f__Enterobacteriaceae; g__Yersinia; s__Yersinia_rohdei; t__Yersinia_rohdei_ATCC_43380
ACCI02000101	k__Bacteria; p__Proteobacteria; c__Gammaproteobacteria; o__Enterobacteriales; f__Enterobacteriaceae; g__Providencia; s__Providencia_rettgeri; t__Providencia_rettgeri_DSM_1131
ACFK01000001	k__Bacteria; p__Proteobacteria; c__Gammaproteobacteria; o__Enterobacteriales; f__Enterobacteriaceae; g__Buchnera; s__Buchnera_aphidicola; t__Buchnera_aphidicola_str_LSR1_Acyrthosiphon_pisum
ACGN01000123	k__Bacteria; p__Proteobacteria; c__Gammaproteobacteria; o__Enterobacteriales; f__Enterobacteriaceae; g__Escherichia; s__Escherichia_coli; t__Escherichia_coli_83972
ACLE01000013	k__Bacteria; p__Proteobacteria; c__Gammaproteobacteria; o__Enterobacteriales; f__Enterobacteriaceae; g__Proteus; s__Proteus_mirabilis; t__Proteus_mirabilis_ATCC_29906
ACNQ01000017	k__Bacteria; p__Proteobacteria; c__Gammaproteobacteria; o__Enterobacteriales; f__Enterobacteriaceae; g__Yersinia; s__Yersinia_pestis; t__Yersinia_pestis_Nepal516
ACNQ01000019	k__Bacteria; p__Proteobacteria; c__Gammaproteobacteria; o__Enterobacteriales; f__Enterobacteriaceae; g__Yersinia; s__Yersinia_pestis; t__Yersinia_pestis_Nepal516
ACNT01000033	k__Bacteria; p__Proteobacteria; c__Gammaproteobacteria; o__Enterobacteriales; f__Enterobacteriaceae; g__Yersinia; s__Yersinia_pestis; t__Yersinia_pestis_Pestoides_A
ACTQ01000094	k__Bacteria; p__Proteobacteria; c__Gammaproteobacteria; o__Enterobacteriales; f__Enterobacteriaceae; g__Escherichia; s__Escherichia_coli; t__Escherichia_coli_4_1_47FAA
ACXE01000115	k__Bacteria; p__Proteobacteria; c__Gammaproteobacteria; o__Enterobacteriales; f__Enterobacteriaceae; g__Escherichia; s__Escherichia_coli; t__Escherichia_coli_B088
ACXF01000079	k__Bacteria; p__Proteobacteria; c__Gammaproteobacteria; o__Enterobacteriales; f__Enterobacteriaceae; g__Escherichia; s__Escherichia_coli; t__Escherichia_coli_B185
ACXG01000060	k__Bacteria; p__Proteobacteria; c__Gammaproteobacteria; o__Enterobacteriales; f__Enterobacteriaceae; g__Escherichia; s__Escherichia_coli; t__Escherichia_coli_B354
ACXH01000016	k__Bacteria; p__Proteobacteria; c__Gammaproteobacteria; o__Enterobacteriales; f__Enterobacteriaceae; g__Escherichia; s__Escherichia_coli; t__Escherichia_coli_FVEC1302
ACXI01000110	k__Bacteria; p__Proteobacteria; c__Gammaproteobacteria; o__Enterobacteriales; f__Enterobacteriaceae; g__Escherichia; s__Escherichia_coli; t__Escherichia_coli_FVEC1412
ACXO01000167	k__Bacteria; p__Proteobacteria; c__Gammaproteobacteria; o__Enterobacteriales; f__Enterobacteriaceae; g__Escherichia; s__Escherichia_coli; t__Escherichia_coli_O157H7_str_FRIK2000
ACZD01000038	k__Bacteria; p__Proteobacteria; c__Gammaproteobacteria; o__Enterobacteriales; f__Enterobacteriaceae; g__Klebsiella; s__Klebsiella_pneumoniae; t__Klebsiella_pneumoniae_subsp_rhinoscleromatis_ATCC_13884
ADAU01000089	k__Bacteria; p__Proteobacteria; c__Gammaproteobacteria; o__Enterobacteriales; f__Enterobacteriaceae; g__Escherichia; s__Escherichia_coli; t__Escherichia_coli_H736
ADAV01000094	k__Bacteria; p__Proteobacteria; c__Gammaproteobacteria; o__Enterobacteriales; f__Enterobacteriaceae; g__Escherichia; s__Escherichia_coli; t__Escherichia_coli_M605
ADAW01000141	k__Bacteria; p__Proteobacteria; c__Gammaproteobacteria; o__Enterobacteriales; f__Enterobacteriaceae; g__Escherichia; s__Escherichia_coli; t__Escherichia_coli_M718
ADAX01000157	k__Bacteria; p__Proteobacteria; c__Gammaproteobacteria; o__Enterobacteriales; f__Enterobacteriaceae; g__Escherichia; s__Escherichia_coli; t__Escherichia_coli_TA206
ADAY01000141	k__Bacteria; p__Proteobacteria; c__Gammaproteobacteria; o__Enterobacteriales; f__Enterobacteriaceae; g__Escherichia; s__Escherichia_coli; t__Escherichia_coli_TA143
ADAZ01000142	k__Bacteria; p__Proteobacteria; c__Gammaproteobacteria; o__Enterobacteriales; f__Enterobacteriaceae; g__Escherichia; s__Escherichia_coli; t__Escherichia_coli_TA271
ADBA01000126	k__Bacteria; p__Proteobacteria; c__Gammaproteobacteria; o__Enterobacteriales; f__Enterobacteriaceae; g__Escherichia; s__Escherichia_coli; t__Escherichia_coli_TA280
ADBB01000156	k__Bacteria; p__Proteobacteria; c__Gammaproteobacteria; o__Enterobacteriales; f__Enterobacteriaceae; g__Escherichia; s__Escherichia_coli; t__Escherichia_coli_H591
ADBC01000153	k__Bacteria; p__Proteobacteria; c__Gammaproteobacteria; o__Enterobacteriales; f__Enterobacteriaceae; g__Escherichia; s__Escherichia_coli; t__Escherichia_coli_H299
ADBY01000001	k__Bacteria; p__Proteobacteria; c__Gammaproteobacteria; o__Enterobacteriales; f__Enterobacteriaceae; g__Serratia; s__Serratia_odorifera; t__Serratia_odorifera_DSM_4582
ADDC01000001	k__Bacteria; p__Proteobacteria; c__Gammaproteobacteria; o__Enterobacteriales; f__Enterobacteriaceae; g__Yersinia; s__Yersinia_pestis; t__Yersinia_pestis_KIM_D27
ADGK01000286	k__Bacteria; p__Proteobacteria; c__Gammaproteobacteria; o__Enterobacteriales; f__Enterobacteriaceae; g__Edwardsiella; s__Edwardsiella_tarda; t__Edwardsiella_tarda_ATCC_23685
ADLG01000001	k__Bacteria; p__Proteobacteria; c__Gammaproteobacteria; o__Enterobacteriales; f__Enterobacteriaceae; g__Citrobacter; s__Citrobacter_freundii; t__Citrobacter_freundii_4_7_47CFAA
ADUK01000016	k__Bacteria; p__Proteobacteria; c__Gammaproteobacteria; o__Enterobacteriales; f__Enterobacteriaceae; g__Escherichia; s__Escherichia_coli; t__Escherichia_coli_1827-70
ADUK01000024	k__Bacteria; p__Proteobacteria; c__Gammaproteobacteria; o__Enterobacteriales; f__Enterobacteriaceae; g__Escherichia; s__Escherichia_coli; t__Escherichia_coli_1827-70
ADUK01000025	k__Bacteria; p__Proteobacteria; c__Gammaproteobacteria; o__Enterobacteriales; f__Enterobacteriaceae; g__Escherichia; s__Escherichia_coli; t__Escherichia_coli_1827-70
ADUK01000028	k__Bacteria; p__Proteobacteria; c__Gammaproteobacteria; o__Enterobacteriales; f__Enterobacteriaceae; g__Escherichia; s__Escherichia_coli; t__Escherichia_coli_1827-70
ADUL01000041	k__Bacteria; p__Proteobacteria; c__Gammaproteobacteria; o__Enterobacteriales; f__Enterobacteriaceae; g__Escherichia; s__Escherichia_coli; t__Escherichia_coli_2362-75
ADUL01000050	k__Bacteria; p__Proteobacteria; c__Gammaproteobacteria; o__Enterobacteriales; f__Enterobacteriaceae; g__Escherichia; s__Escherichia_coli; t__Escherichia_coli_2362-75
ADUL01000051	k__Bacteria; p__Proteobacteria; c__Gammaproteobacteria; o__Enterobacteriales; f__Enterobacteriaceae; g__Escherichia; s__Escherichia_coli; t__Escherichia_coli_2362-75
ADUL01000057	k__Bacteria; p__Proteobacteria; c__Gammaproteobacteria; o__Enterobacteriales; f__Enterobacteriaceae; g__Escherichia; s__Escherichia_coli; t__Escherichia_coli_2362-75
ADUL01000071	k__Bacteria; p__Proteobacteria; c__Gammaproteobacteria; o__Enterobacteriales; f__Enterobacteriaceae; g__Escherichia; s__Escherichia_coli; t__Escherichia_coli_2362-75
ADUL01000081	k__Bacteria; p__Proteobacteria; c__Gammaproteobacteria; o__Enterobacteriales; f__Enterobacteriaceae; g__Escherichia; s__Escherichia_coli; t__Escherichia_coli_2362-75
ADUM01000069	k__Bacteria; p__Proteobacteria; c__Gammaproteobacteria; o__Enterobacteriales; f__Enterobacteriaceae; g__Escherichia; s__Escherichia_coli; t__Escherichia_coli_3431
ADUM01000088	k__Bacteria; p__Proteobacteria; c__Gammaproteobacteria; o__Enterobacteriales; f__Enterobacteriaceae; g__Escherichia; s__Escherichia_coli; t__Escherichia_coli_3431
ADUM01000089	k__Bacteria; p__Proteobacteria; c__Gammaproteobacteria; o__Enterobacteriales; f__Enterobacteriaceae; g__Escherichia; s__Escherichia_coli; t__Escherichia_coli_3431
ADUM01000093	k__Bacteria; p__Proteobacteria; c__Gammaproteobacteria; o__Enterobacteriales; f__Enterobacteriaceae; g__Escherichia; s__Escherichia_coli; t__Escherichia_coli_3431
ADUM01000101	k__Bacteria; p__Proteobacteria; c__Gammaproteobacteria; o__Enterobacteriales; f__Enterobacteriaceae; g__Escherichia; s__Escherichia_coli; t__Escherichia_coli_3431
ADUM01000117	k__Bacteria; p__Proteobacteria; c__Gammaproteobacteria; o__Enterobacteriales; f__Enterobacteriaceae; g__Escherichia; s__Escherichia_coli; t__Escherichia_coli_3431
ADUN01000005	k__Bacteria; p__Proteobacteria; c__Gammaproteobacteria; o__Enterobacteriales; f__Enterobacteriaceae; g__Escherichia; s__Escherichia_coli; t__Escherichia_coli_EPECa14
ADUN01000062	k__Bacteria; p__Proteobacteria; c__Gammaproteobacteria; o__Enterobacteriales; f__Enterobacteriaceae; g__Escherichia; s__Escherichia_coli; t__Escherichia_coli_EPECa14
ADUN01000080	k__Bacteria; p__Proteobacteria; c__Gammaproteobacteria; o__Enterobacteriales; f__Enterobacteriaceae; g__Escherichia; s__Escherichia_coli; t__Escherichia_coli_EPECa14
ADUN01000090	k__Bacteria; p__Proteobacteria; c__Gammaproteobacteria; o__Enterobacteriales; f__Enterobacteriaceae; g__Escherichia; s__Escherichia_coli; t__Escherichia_coli_EPECa14
ADUN01000106	k__Bacteria; p__Proteobacteria; c__Gammaproteobacteria; o__Enterobacteriales; f__Enterobacteriaceae; g__Escherichia; s__Escherichia_coli; t__Escherichia_coli_EPECa14
ADUO01000023	k__Bacteria; p__Proteobacteria; c__Gammaproteobacteria; o__Enterobacteriales; f__Enterobacteriaceae; g__Escherichia; s__Escherichia_coli; t__Escherichia_coli_E128010
ADUO01000096	k__Bacteria; p__Proteobacteria; c__Gammaproteobacteria; o__Enterobacteriales; f__Enterobacteriaceae; g__Escherichia; s__Escherichia_coli; t__Escherichia_coli_E128010
ADUO01000097	k__Bacteria; p__Proteobacteria; c__Gammaproteobacteria; o__Enterobacteriales; f__Enterobacteriaceae; g__Escherichia; s__Escherichia_coli; t__Escherichia_coli_E128010
ADUO01000101	k__Bacteria; p__Proteobacteria; c__Gammaproteobacteria; o__Enterobacteriales; f__Enterobacteriaceae; g__Escherichia; s__Escherichia_coli; t__Escherichia_coli_E128010
ADUO01000106	k__Bacteria; p__Proteobacteria; c__Gammaproteobacteria; o__Enterobacteriales; f__Enterobacteriaceae; g__Escherichia; s__Escherichia_coli; t__Escherichia_coli_E128010
ADUO01000107	k__Bacteria; p__Proteobacteria; c__Gammaproteobacteria; o__Enterobacteriales; f__Enterobacteriaceae; g__Escherichia; s__Escherichia_coli; t__Escherichia_coli_E128010
ADUO01000146	k__Bacteria; p__Proteobacteria; c__Gammaproteobacteria; o__Enterobacteriales; f__Enterobacteriaceae; g__Escherichia; s__Escherichia_coli; t__Escherichia_coli_E128010
ADUP01000028	k__Bacteria; p__Proteobacteria; c__Gammaproteobacteria; o__Enterobacteriales; f__Enterobacteriaceae; g__Escherichia; s__Escherichia_coli; t__Escherichia_coli_LT-68
ADUP01000029	k__Bacteria; p__Proteobacteria; c__Gammaproteobacteria; o__Enterobacteriales; f__Enterobacteriaceae; g__Escherichia; s__Escherichia_coli; t__Escherichia_coli_LT-68
ADUP01000030	k__Bacteria; p__Proteobacteria; c__Gammaproteobacteria; o__Enterobacteriales; f__Enterobacteriaceae; g__Escherichia; s__Escherichia_coli; t__Escherichia_coli_LT-68
ADUP01000031	k__Bacteria; p__Proteobacteria; c__Gammaproteobacteria; o__Enterobacteriales; f__Enterobacteriaceae; g__Escherichia; s__Escherichia_coli; t__Escherichia_coli_LT-68
ADUP01000032	k__Bacteria; p__Proteobacteria; c__Gammaproteobacteria; o__Enterobacteriales; f__Enterobacteriaceae; g__Escherichia; s__Escherichia_coli; t__Escherichia_coli_LT-68
ADUP01000034	k__Bacteria; p__Proteobacteria; c__Gammaproteobacteria; o__Enterobacteriales; f__Enterobacteriaceae; g__Escherichia; s__Escherichia_coli; t__Escherichia_coli_LT-68
ADUP01000052	k__Bacteria; p__Proteobacteria; c__Gammaproteobacteria; o__Enterobacteriales; f__Enterobacteriaceae; g__Escherichia; s__Escherichia_coli; t__Escherichia_coli_LT-68
ADUQ01000074	k__Bacteria; p__Proteobacteria; c__Gammaproteobacteria; o__Enterobacteriales; f__Enterobacteriaceae; g__Escherichia; s__Escherichia_coli; t__Escherichia_coli_OK1180
ADUQ01000075	k__Bacteria; p__Proteobacteria; c__Gammaproteobacteria; o__Enterobacteriales; f__Enterobacteriaceae; g__Escherichia; s__Escherichia_coli; t__Escherichia_coli_OK1180
ADUQ01000078	k__Bacteria; p__Proteobacteria; c__Gammaproteobacteria; o__Enterobacteriales; f__Enterobacteriaceae; g__Escherichia; s__Escherichia_coli; t__Escherichia_coli_OK1180
ADUQ01000082	k__Bacteria; p__Proteobacteria; c__Gammaproteobacteria; o__Enterobacteriales; f__Enterobacteriaceae; g__Escherichia; s__Escherichia_coli; t__Escherichia_coli_OK1180
ADUR01000045	k__Bacteria; p__Proteobacteria; c__Gammaproteobacteria; o__Enterobacteriales; f__Enterobacteriaceae; g__Escherichia; s__Escherichia_coli; t__Escherichia_coli_OK1357
ADUR01000075	k__Bacteria; p__Proteobacteria; c__Gammaproteobacteria; o__Enterobacteriales; f__Enterobacteriaceae; g__Escherichia; s__Escherichia_coli; t__Escherichia_coli_OK1357
ADUR01000081	k__Bacteria; p__Proteobacteria; c__Gammaproteobacteria; o__Enterobacteriales; f__Enterobacteriaceae; g__Escherichia; s__Escherichia_coli; t__Escherichia_coli_OK1357
ADUR01000086	k__Bacteria; p__Proteobacteria; c__Gammaproteobacteria; o__Enterobacteriales; f__Enterobacteriaceae; g__Escherichia; s__Escherichia_coli; t__Escherichia_coli_OK1357
ADUS01000005	k__Bacteria; p__Proteobacteria; c__Gammaproteobacteria; o__Enterobacteriales; f__Enterobacteriaceae; g__Escherichia; s__Escherichia_coli; t__Escherichia_coli_RN5871
ADUS01000020	k__Bacteria; p__Proteobacteria; c__Gammaproteobacteria; o__Enterobacteriales; f__Enterobacteriaceae; g__Escherichia; s__Escherichia_coli; t__Escherichia_coli_RN5871
ADUS01000023	k__Bacteria; p__Proteobacteria; c__Gammaproteobacteria; o__Enterobacteriales; f__Enterobacteriaceae; g__Escherichia; s__Escherichia_coli; t__Escherichia_coli_RN5871
ADUS01000024	k__Bacteria; p__Proteobacteria; c__Gammaproteobacteria; o__Enterobacteriales; f__Enterobacteriaceae; g__Escherichia; s__Escherichia_coli; t__Escherichia_coli_RN5871
ADUS01000025	k__Bacteria; p__Proteobacteria; c__Gammaproteobacteria; o__Enterobacteriales; f__Enterobacteriaceae; g__Escherichia; s__Escherichia_coli; t__Escherichia_coli_RN5871
ADUS01000029	k__Bacteria; p__Proteobacteria; c__Gammaproteobacteria; o__Enterobacteriales; f__Enterobacteriaceae; g__Escherichia; s__Escherichia_coli; t__Escherichia_coli_RN5871
ADUT01000006	k__Bacteria; p__Proteobacteria; c__Gammaproteobacteria; o__Enterobacteriales; f__Enterobacteriaceae; g__Shigella; s__Shigella_dysenteriae; t__Shigella_dysenteriae_1617
ADUT01000007	k__Bacteria; p__Proteobacteria; c__Gammaproteobacteria; o__Enterobacteriales; f__Enterobacteriaceae; g__Shigella; s__Shigella_dysenteriae; t__Shigella_dysenteriae_1617
ADUT01000014	k__Bacteria; p__Proteobacteria; c__Gammaproteobacteria; o__Enterobacteriales; f__Enterobacteriaceae; g__Shigella; s__Shigella_dysenteriae; t__Shigella_dysenteriae_1617
ADUT01000021	k__Bacteria; p__Proteobacteria; c__Gammaproteobacteria; o__Enterobacteriales; f__Enterobacteriaceae; g__Shigella; s__Shigella_dysenteriae; t__Shigella_dysenteriae_1617
ADUT01000040	k__Bacteria; p__Proteobacteria; c__Gammaproteobacteria; o__Enterobacteriales; f__Enterobacteriaceae; g__Shigella; s__Shigella_dysenteriae; t__Shigella_dysenteriae_1617
ADUU01000034	k__Bacteria; p__Proteobacteria; c__Gammaproteobacteria; o__Enterobacteriales; f__Enterobacteriaceae; g__Shigella; s__Shigella_sonnei; t__Shigella_sonnei_53G
ADUU01000045	k__Bacteria; p__Proteobacteria; c__Gammaproteobacteria; o__Enterobacteriales; f__Enterobacteriaceae; g__Shigella; s__Shigella_sonnei; t__Shigella_sonnei_53G
ADUU01000047	k__Bacteria; p__Proteobacteria; c__Gammaproteobacteria; o__Enterobacteriales; f__Enterobacteriaceae; g__Shigella; s__Shigella_sonnei; t__Shigella_sonnei_53G
ADUU01000121	k__Bacteria; p__Proteobacteria; c__Gammaproteobacteria; o__Enterobacteriales; f__Enterobacteriaceae; g__Shigella; s__Shigella_sonnei; t__Shigella_sonnei_53G
ADUV01000045	k__Bacteria; p__Proteobacteria; c__Gammaproteobacteria; o__Enterobacteriales; f__Enterobacteriaceae; g__Shigella; s__Shigella_flexneri; t__Shigella_flexneri_2a_str_2457T
ADUV01000046	k__Bacteria; p__Proteobacteria; c__Gammaproteobacteria; o__Enterobacteriales; f__Enterobacteriaceae; g__Shigella; s__Shigella_flexneri; t__Shigella_flexneri_2a_str_2457T
ADUV01000050	k__Bacteria; p__Proteobacteria; c__Gammaproteobacteria; o__Enterobacteriales; f__Enterobacteriaceae; g__Shigella; s__Shigella_flexneri; t__Shigella_flexneri_2a_str_2457T
ADUV01000053	k__Bacteria; p__Proteobacteria; c__Gammaproteobacteria; o__Enterobacteriales; f__Enterobacteriaceae; g__Shigella; s__Shigella_flexneri; t__Shigella_flexneri_2a_str_2457T
ADUV01000061	k__Bacteria; p__Proteobacteria; c__Gammaproteobacteria; o__Enterobacteriales; f__Enterobacteriaceae; g__Shigella; s__Shigella_flexneri; t__Shigella_flexneri_2a_str_2457T
ADUV01000065	k__Bacteria; p__Proteobacteria; c__Gammaproteobacteria; o__Enterobacteriales; f__Enterobacteriaceae; g__Shigella; s__Shigella_flexneri; t__Shigella_flexneri_2a_str_2457T
ADUX01000618	k__Bacteria; p__Proteobacteria; c__Gammaproteobacteria; o__Enterobacteriales; f__Enterobacteriaceae; g__Escherichia; s__Escherichia_coli; t__Escherichia_coli_O157H7_str_EC4192
ADUZ01000534	k__Bacteria; p__Proteobacteria; c__Gammaproteobacteria; o__Enterobacteriales; f__Enterobacteriaceae; g__Escherichia; s__Escherichia_coli; t__Escherichia_coli_O157H7_str_EC4127
ADVB01000735	k__Bacteria; p__Proteobacteria; c__Gammaproteobacteria; o__Enterobacteriales; f__Enterobacteriaceae; g__Escherichia; s__Escherichia_coli; t__Escherichia_coli_O157H7_str_EC4205
ADVC01000299	k__Bacteria; p__Proteobacteria; c__Gammaproteobacteria; o__Enterobacteriales; f__Enterobacteriaceae; g__Escherichia; s__Escherichia_coli; t__Escherichia_coli_O157H7_str_EC536
AE005174	k__Bacteria; p__Proteobacteria; c__Gammaproteobacteria; o__Enterobacteriales; f__Enterobacteriaceae; g__Escherichia; s__Escherichia_coli; t__Escherichia_coli_O157H7_str_EDL933
AE009952	k__Bacteria; p__Proteobacteria; c__Gammaproteobacteria; o__Enterobacteriales; f__Enterobacteriaceae; g__Yersinia; s__Yersinia_pestis; t__Yersinia_pestis_KIM10+
AE014073	k__Bacteria; p__Proteobacteria; c__Gammaproteobacteria; o__Enterobacteriales; f__Enterobacteriaceae; g__Shigella; s__Shigella_flexneri; t__Shigella_flexneri_2a_str_2457T
AE014075	k__Bacteria; p__Proteobacteria; c__Gammaproteobacteria; o__Enterobacteriales; f__Enterobacteriaceae; g__Escherichia; s__Escherichia_coli; t__Escherichia_coli_CFT073
AE014613	k__Bacteria; p__Proteobacteria; c__Gammaproteobacteria; o__Enterobacteriales; f__Enterobacteriaceae; g__Salmonella; s__Salmonella_enterica; t__Salmonella_enterica_subsp_enterica_serovar_Typhi_str_Ty2
AEFA01000022	k__Bacteria; p__Proteobacteria; c__Gammaproteobacteria; o__Enterobacteriales; f__Enterobacteriaceae; g__Escherichia; s__Escherichia_coli; t__Escherichia_coli_NC101
AEFI01000049	k__Bacteria; p__Proteobacteria; c__Gammaproteobacteria; o__Enterobacteriales; f__Enterobacteriaceae; g__Escherichia; s__Escherichia_coli; t__Escherichia_coli_H252
AEFJ01000115	k__Bacteria; p__Proteobacteria; c__Gammaproteobacteria; o__Enterobacteriales; f__Enterobacteriaceae; g__Escherichia; s__Escherichia_coli; t__Escherichia_coli_H263
AEHS01000072	k__Bacteria; p__Proteobacteria; c__Gammaproteobacteria; o__Enterobacteriales; f__Enterobacteriaceae; g__Escherichia; s__Escherichia_coli; t__Escherichia_coli_E1167
AEHT01000101	k__Bacteria; p__Proteobacteria; c__Gammaproteobacteria; o__Enterobacteriales; f__Enterobacteriaceae; g__Escherichia; s__Escherichia_coli; t__Escherichia_coli_E1520
AEHU01000075	k__Bacteria; p__Proteobacteria; c__Gammaproteobacteria; o__Enterobacteriales; f__Enterobacteriaceae; g__Escherichia; s__Escherichia_coli; t__Escherichia_coli_E482
AEHV01000135	k__Bacteria; p__Proteobacteria; c__Gammaproteobacteria; o__Enterobacteriales; f__Enterobacteriaceae; g__Escherichia; s__Escherichia_coli; t__Escherichia_coli_H120
AEHW01000066	k__Bacteria; p__Proteobacteria; c__Gammaproteobacteria; o__Enterobacteriales; f__Enterobacteriaceae; g__Escherichia; s__Escherichia_coli; t__Escherichia_coli_TW10509
AEHX01000124	k__Bacteria; p__Proteobacteria; c__Gammaproteobacteria; o__Enterobacteriales; f__Enterobacteriaceae; g__Escherichia; s__Escherichia_coli; t__Escherichia_coli_H489
AEHY01000162	k__Bacteria; p__Proteobacteria; c__Gammaproteobacteria; o__Enterobacteriales; f__Enterobacteriaceae; g__Escherichia; s__Escherichia_coli; t__Escherichia_coli_TA007
AEHZ01000105	k__Bacteria; p__Proteobacteria; c__Gammaproteobacteria; o__Enterobacteriales; f__Enterobacteriaceae; g__Escherichia; s__Escherichia_coli; t__Escherichia_coli_M863
AEIA01000031	k__Bacteria; p__Proteobacteria; c__Gammaproteobacteria; o__Enterobacteriales; f__Enterobacteriaceae; g__Escherichia; s__Escherichia_fergusonii; t__Escherichia_fergusonii_B253
AEJH01000001	k__Bacteria; p__Proteobacteria; c__Gammaproteobacteria; o__Enterobacteriales; f__Enterobacteriaceae; g__Salmonella; s__Salmonella_enterica; t__Salmonella_enterica_subsp_enterica_serovar_Choleraesuis_str_SCSA50
AEJH01000006	k__Bacteria; p__Proteobacteria; c__Gammaproteobacteria; o__Enterobacteriales; f__Enterobacteriaceae; g__Salmonella; s__Salmonella_enterica; t__Salmonella_enterica_subsp_enterica_serovar_Choleraesuis_str_SCSA50
AEJH01000009	k__Bacteria; p__Proteobacteria; c__Gammaproteobacteria; o__Enterobacteriales; f__Enterobacteriaceae; g__Salmonella; s__Salmonella_enterica; t__Salmonella_enterica_subsp_enterica_serovar_Choleraesuis_str_SCSA50
AEJH01000010	k__Bacteria; p__Proteobacteria; c__Gammaproteobacteria; o__Enterobacteriales; f__Enterobacteriaceae; g__Salmonella; s__Salmonella_enterica; t__Salmonella_enterica_subsp_enterica_serovar_Choleraesuis_str_SCSA50
AEJH01000011	k__Bacteria; p__Proteobacteria; c__Gammaproteobacteria; o__Enterobacteriales; f__Enterobacteriaceae; g__Salmonella; s__Salmonella_enterica; t__Salmonella_enterica_subsp_enterica_serovar_Choleraesuis_str_SCSA50
AELA01000007	k__Bacteria; p__Proteobacteria; c__Gammaproteobacteria; o__Enterobacteriales; f__Enterobacteriaceae; g__Escherichia; s__Escherichia_coli; t__Escherichia_coli_TW10598
AELA01000061	k__Bacteria; p__Proteobacteria; c__Gammaproteobacteria; o__Enterobacteriales; f__Enterobacteriaceae; g__Escherichia; s__Escherichia_coli; t__Escherichia_coli_TW10598
AELA01000276	k__Bacteria; p__Proteobacteria; c__Gammaproteobacteria; o__Enterobacteriales; f__Enterobacteriaceae; g__Escherichia; s__Escherichia_coli; t__Escherichia_coli_TW10598
AELB01000008	k__Bacteria; p__Proteobacteria; c__Gammaproteobacteria; o__Enterobacteriales; f__Enterobacteriaceae; g__Escherichia; s__Escherichia_coli; t__Escherichia_coli_TW10722
AELB01000009	k__Bacteria; p__Proteobacteria; c__Gammaproteobacteria; o__Enterobacteriales; f__Enterobacteriaceae; g__Escherichia; s__Escherichia_coli; t__Escherichia_coli_TW10722
AELB01000017	k__Bacteria; p__Proteobacteria; c__Gammaproteobacteria; o__Enterobacteriales; f__Enterobacteriaceae; g__Escherichia; s__Escherichia_coli; t__Escherichia_coli_TW10722
AELB01000019	k__Bacteria; p__Proteobacteria; c__Gammaproteobacteria; o__Enterobacteriales; f__Enterobacteriaceae; g__Escherichia; s__Escherichia_coli; t__Escherichia_coli_TW10722
AELB01000020	k__Bacteria; p__Proteobacteria; c__Gammaproteobacteria; o__Enterobacteriales; f__Enterobacteriaceae; g__Escherichia; s__Escherichia_coli; t__Escherichia_coli_TW10722
AELB01000037	k__Bacteria; p__Proteobacteria; c__Gammaproteobacteria; o__Enterobacteriales; f__Enterobacteriaceae; g__Escherichia; s__Escherichia_coli; t__Escherichia_coli_TW10722
AELB01000042	k__Bacteria; p__Proteobacteria; c__Gammaproteobacteria; o__Enterobacteriales; f__Enterobacteriaceae; g__Escherichia; s__Escherichia_coli; t__Escherichia_coli_TW10722
AELB01000337	k__Bacteria; p__Proteobacteria; c__Gammaproteobacteria; o__Enterobacteriales; f__Enterobacteriaceae; g__Escherichia; s__Escherichia_coli; t__Escherichia_coli_TW10722
AELC01000001	k__Bacteria; p__Proteobacteria; c__Gammaproteobacteria; o__Enterobacteriales; f__Enterobacteriaceae; g__Escherichia; s__Escherichia_coli; t__Escherichia_coli_TW10828
AELC01000010	k__Bacteria; p__Proteobacteria; c__Gammaproteobacteria; o__Enterobacteriales; f__Enterobacteriaceae; g__Escherichia; s__Escherichia_coli; t__Escherichia_coli_TW10828
AELC01000031	k__Bacteria; p__Proteobacteria; c__Gammaproteobacteria; o__Enterobacteriales; f__Enterobacteriaceae; g__Escherichia; s__Escherichia_coli; t__Escherichia_coli_TW10828
AELC01000033	k__Bacteria; p__Proteobacteria; c__Gammaproteobacteria; o__Enterobacteriales; f__Enterobacteriaceae; g__Escherichia; s__Escherichia_coli; t__Escherichia_coli_TW10828
AELC01000146	k__Bacteria; p__Proteobacteria; c__Gammaproteobacteria; o__Enterobacteriales; f__Enterobacteriaceae; g__Escherichia; s__Escherichia_coli; t__Escherichia_coli_TW10828
AELD01000006	k__Bacteria; p__Proteobacteria; c__Gammaproteobacteria; o__Enterobacteriales; f__Enterobacteriaceae; g__Escherichia; s__Escherichia_coli; t__Escherichia_coli_TW11681
AELD01000009	k__Bacteria; p__Proteobacteria; c__Gammaproteobacteria; o__Enterobacteriales; f__Enterobacteriaceae; g__Escherichia; s__Escherichia_coli; t__Escherichia_coli_TW11681
AELD01000025	k__Bacteria; p__Proteobacteria; c__Gammaproteobacteria; o__Enterobacteriales; f__Enterobacteriaceae; g__Escherichia; s__Escherichia_coli; t__Escherichia_coli_TW11681
AELD01000033	k__Bacteria; p__Proteobacteria; c__Gammaproteobacteria; o__Enterobacteriales; f__Enterobacteriaceae; g__Escherichia; s__Escherichia_coli; t__Escherichia_coli_TW11681
AELD01000053	k__Bacteria; p__Proteobacteria; c__Gammaproteobacteria; o__Enterobacteriales; f__Enterobacteriaceae; g__Escherichia; s__Escherichia_coli; t__Escherichia_coli_TW11681
AELD01000130	k__Bacteria; p__Proteobacteria; c__Gammaproteobacteria; o__Enterobacteriales; f__Enterobacteriaceae; g__Escherichia; s__Escherichia_coli; t__Escherichia_coli_TW11681
AELE01000007	k__Bacteria; p__Proteobacteria; c__Gammaproteobacteria; o__Enterobacteriales; f__Enterobacteriaceae; g__Escherichia; s__Escherichia_coli; t__Escherichia_coli_TW14425
AELE01000019	k__Bacteria; p__Proteobacteria; c__Gammaproteobacteria; o__Enterobacteriales; f__Enterobacteriaceae; g__Escherichia; s__Escherichia_coli; t__Escherichia_coli_TW14425
AELE01000028	k__Bacteria; p__Proteobacteria; c__Gammaproteobacteria; o__Enterobacteriales; f__Enterobacteriaceae; g__Escherichia; s__Escherichia_coli; t__Escherichia_coli_TW14425
AELE01000031	k__Bacteria; p__Proteobacteria; c__Gammaproteobacteria; o__Enterobacteriales; f__Enterobacteriaceae; g__Escherichia; s__Escherichia_coli; t__Escherichia_coli_TW14425
AELE01000033	k__Bacteria; p__Proteobacteria; c__Gammaproteobacteria; o__Enterobacteriales; f__Enterobacteriaceae; g__Escherichia; s__Escherichia_coli; t__Escherichia_coli_TW14425
AELE01000133	k__Bacteria; p__Proteobacteria; c__Gammaproteobacteria; o__Enterobacteriales; f__Enterobacteriaceae; g__Escherichia; s__Escherichia_coli; t__Escherichia_coli_TW14425
AEMF01000001	k__Bacteria; p__Proteobacteria; c__Gammaproteobacteria; o__Enterobacteriales; f__Enterobacteriaceae; g__Escherichia; s__Escherichia_albertii; t__Escherichia_albertii_TW11588
AENX01000071	k__Bacteria; p__Proteobacteria; c__Gammaproteobacteria; o__Enterobacteriales; f__Enterobacteriaceae; g__Serratia; s__Serratia_symbiotica; t__Serratia_symbiotica_str_Tucson
AENX01000141	k__Bacteria; p__Proteobacteria; c__Gammaproteobacteria; o__Enterobacteriales; f__Enterobacteriaceae; g__Serratia; s__Serratia_symbiotica; t__Serratia_symbiotica_str_Tucson
AENX01000144	k__Bacteria; p__Proteobacteria; c__Gammaproteobacteria; o__Enterobacteriales; f__Enterobacteriaceae; g__Serratia; s__Serratia_symbiotica; t__Serratia_symbiotica_str_Tucson
AENX01000174	k__Bacteria; p__Proteobacteria; c__Gammaproteobacteria; o__Enterobacteriales; f__Enterobacteriaceae; g__Serratia; s__Serratia_symbiotica; t__Serratia_symbiotica_str_Tucson
AENX01000175	k__Bacteria; p__Proteobacteria; c__Gammaproteobacteria; o__Enterobacteriales; f__Enterobacteriaceae; g__Serratia; s__Serratia_symbiotica; t__Serratia_symbiotica_str_Tucson
AERM01000116	k__Bacteria; p__Proteobacteria; c__Gammaproteobacteria; o__Enterobacteriales; f__Enterobacteriaceae; g__Shigella; s__Shigella_dysenteriae; t__Shigella_dysenteriae_CDC_74-1112
AERN01000004	k__Bacteria; p__Proteobacteria; c__Gammaproteobacteria; o__Enterobacteriales; f__Enterobacteriaceae; g__Shigella; s__Shigella_boydii; t__Shigella_boydii_ATCC_9905
AERN01000056	k__Bacteria; p__Proteobacteria; c__Gammaproteobacteria; o__Enterobacteriales; f__Enterobacteriaceae; g__Shigella; s__Shigella_boydii; t__Shigella_boydii_ATCC_9905
AERO01000040	k__Bacteria; p__Proteobacteria; c__Gammaproteobacteria; o__Enterobacteriales; f__Enterobacteriaceae; g__Shigella; s__Shigella_flexneri; t__Shigella_flexneri_CDC_796-83
AERO01000053	k__Bacteria; p__Proteobacteria; c__Gammaproteobacteria; o__Enterobacteriales; f__Enterobacteriaceae; g__Shigella; s__Shigella_flexneri; t__Shigella_flexneri_CDC_796-83
AERP01000013	k__Bacteria; p__Proteobacteria; c__Gammaproteobacteria; o__Enterobacteriales; f__Enterobacteriaceae; g__Escherichia; s__Escherichia_coli; t__Escherichia_coli_O157H7_str_1044
AERP01000039	k__Bacteria; p__Proteobacteria; c__Gammaproteobacteria; o__Enterobacteriales; f__Enterobacteriaceae; g__Escherichia; s__Escherichia_coli; t__Escherichia_coli_O157H7_str_1044
AERQ01000011	k__Bacteria; p__Proteobacteria; c__Gammaproteobacteria; o__Enterobacteriales; f__Enterobacteriaceae; g__Escherichia; s__Escherichia_coli; t__Escherichia_coli_O157H7_str_EC1212
AERQ01000020	k__Bacteria; p__Proteobacteria; c__Gammaproteobacteria; o__Enterobacteriales; f__Enterobacteriaceae; g__Escherichia; s__Escherichia_coli; t__Escherichia_coli_O157H7_str_EC1212
AERR01000019	k__Bacteria; p__Proteobacteria; c__Gammaproteobacteria; o__Enterobacteriales; f__Enterobacteriaceae; g__Escherichia; s__Escherichia_coli; t__Escherichia_coli_O157H7_str_1125
AERR01000025	k__Bacteria; p__Proteobacteria; c__Gammaproteobacteria; o__Enterobacteriales; f__Enterobacteriaceae; g__Escherichia; s__Escherichia_coli; t__Escherichia_coli_O157H7_str_1125
AERR01000033	k__Bacteria; p__Proteobacteria; c__Gammaproteobacteria; o__Enterobacteriales; f__Enterobacteriaceae; g__Escherichia; s__Escherichia_coli; t__Escherichia_coli_O157H7_str_1125
AERT01000002	k__Bacteria; p__Proteobacteria; c__Gammaproteobacteria; o__Enterobacteriales; f__Enterobacteriaceae; g__Escherichia; s__Escherichia_coli; t__Escherichia_coli_WV_060327
AERT01000016	k__Bacteria; p__Proteobacteria; c__Gammaproteobacteria; o__Enterobacteriales; f__Enterobacteriaceae; g__Escherichia; s__Escherichia_coli; t__Escherichia_coli_WV_060327
AERU01000014	k__Bacteria; p__Proteobacteria; c__Gammaproteobacteria; o__Enterobacteriales; f__Enterobacteriaceae; g__Escherichia; s__Escherichia_coli; t__Escherichia_coli_EC4100B
AERU01000022	k__Bacteria; p__Proteobacteria; c__Gammaproteobacteria; o__Enterobacteriales; f__Enterobacteriaceae; g__Escherichia; s__Escherichia_coli; t__Escherichia_coli_EC4100B
AERU01000035	k__Bacteria; p__Proteobacteria; c__Gammaproteobacteria; o__Enterobacteriales; f__Enterobacteriaceae; g__Escherichia; s__Escherichia_coli; t__Escherichia_coli_EC4100B
AERV01000003	k__Bacteria; p__Proteobacteria; c__Gammaproteobacteria; o__Enterobacteriales; f__Enterobacteriaceae; g__Salmonella; s__Salmonella_enterica; t__Salmonella_enterica_subsp_enterica_serovar_Typhimurium_str_TN061786
AERV01000008	k__Bacteria; p__Proteobacteria; c__Gammaproteobacteria; o__Enterobacteriales; f__Enterobacteriaceae; g__Salmonella; s__Salmonella_enterica; t__Salmonella_enterica_subsp_enterica_serovar_Typhimurium_str_TN061786
AERV01000009	k__Bacteria; p__Proteobacteria; c__Gammaproteobacteria; o__Enterobacteriales; f__Enterobacteriaceae; g__Salmonella; s__Salmonella_enterica; t__Salmonella_enterica_subsp_enterica_serovar_Typhimurium_str_TN061786
AERV01000011	k__Bacteria; p__Proteobacteria; c__Gammaproteobacteria; o__Enterobacteriales; f__Enterobacteriaceae; g__Salmonella; s__Salmonella_enterica; t__Salmonella_enterica_subsp_enterica_serovar_Typhimurium_str_TN061786
AERV01000018	k__Bacteria; p__Proteobacteria; c__Gammaproteobacteria; o__Enterobacteriales; f__Enterobacteriaceae; g__Salmonella; s__Salmonella_enterica; t__Salmonella_enterica_subsp_enterica_serovar_Typhimurium_str_TN061786
AESH01000024	k__Bacteria; p__Proteobacteria; c__Gammaproteobacteria; o__Enterobacteriales; f__Enterobacteriaceae; g__Salmonella; s__Salmonella_enterica; t__Salmonella_enterica_subsp_enterica_serovar_Montevideo_str_315996572
AESI01000010	k__Bacteria; p__Proteobacteria; c__Gammaproteobacteria; o__Enterobacteriales; f__Enterobacteriaceae; g__Salmonella; s__Salmonella_enterica; t__Salmonella_enterica_subsp_enterica_serovar_Montevideo_str_495297-1
AESJ01000013	k__Bacteria; p__Proteobacteria; c__Gammaproteobacteria; o__Enterobacteriales; f__Enterobacteriaceae; g__Salmonella; s__Salmonella_enterica; t__Salmonella_enterica_subsp_enterica_serovar_Montevideo_str_495297-3
AESK01000041	k__Bacteria; p__Proteobacteria; c__Gammaproteobacteria; o__Enterobacteriales; f__Enterobacteriaceae; g__Salmonella; s__Salmonella_enterica; t__Salmonella_enterica_subsp_enterica_serovar_Montevideo_str_495297-4
AESL01000026	k__Bacteria; p__Proteobacteria; c__Gammaproteobacteria; o__Enterobacteriales; f__Enterobacteriaceae; g__Salmonella; s__Salmonella_enterica; t__Salmonella_enterica_subsp_enterica_serovar_Montevideo_str_515920-1
AESM01000005	k__Bacteria; p__Proteobacteria; c__Gammaproteobacteria; o__Enterobacteriales; f__Enterobacteriaceae; g__Salmonella; s__Salmonella_enterica; t__Salmonella_enterica_subsp_enterica_serovar_Montevideo_str_515920-2
AESO01000008	k__Bacteria; p__Proteobacteria; c__Gammaproteobacteria; o__Enterobacteriales; f__Enterobacteriaceae; g__Salmonella; s__Salmonella_enterica; t__Salmonella_enterica_subsp_enterica_serovar_Montevideo_str
AESP01000048	k__Bacteria; p__Proteobacteria; c__Gammaproteobacteria; o__Enterobacteriales; f__Enterobacteriaceae; g__Salmonella; s__Salmonella_enterica; t__Salmonella_enterica_subsp_enterica_serovar_Montevideo_str_OH_2009072675
AESQ01000001	k__Bacteria; p__Proteobacteria; c__Gammaproteobacteria; o__Enterobacteriales; f__Enterobacteriaceae; g__Salmonella; s__Salmonella_enterica; t__Salmonella_enterica_subsp_enterica_serovar_Montevideo_str
AESR01000023	k__Bacteria; p__Proteobacteria; c__Gammaproteobacteria; o__Enterobacteriales; f__Enterobacteriaceae; g__Salmonella; s__Salmonella_enterica; t__Salmonella_enterica_subsp_enterica_serovar_Montevideo_str_SARB31
AEST01000027	k__Bacteria; p__Proteobacteria; c__Gammaproteobacteria; o__Enterobacteriales; f__Enterobacteriaceae; g__Salmonella; s__Salmonella_enterica; t__Salmonella_enterica_subsp_enterica_serovar_Montevideo_str_LQC_10
AESU01000007	k__Bacteria; p__Proteobacteria; c__Gammaproteobacteria; o__Enterobacteriales; f__Enterobacteriaceae; g__Salmonella; s__Salmonella_enterica; t__Salmonella_enterica_subsp_enterica_serovar_Montevideo_str_SARB30
AESV01000014	k__Bacteria; p__Proteobacteria; c__Gammaproteobacteria; o__Enterobacteriales; f__Enterobacteriaceae; g__Salmonella; s__Salmonella_enterica; t__Salmonella_enterica_subsp_enterica_serovar_Montevideo_str_19N
AESW01000040	k__Bacteria; p__Proteobacteria; c__Gammaproteobacteria; o__Enterobacteriales; f__Enterobacteriaceae; g__Salmonella; s__Salmonella_enterica; t__Salmonella_enterica_subsp_enterica_serovar_Montevideo_str_29N
AESX01000044	k__Bacteria; p__Proteobacteria; c__Gammaproteobacteria; o__Enterobacteriales; f__Enterobacteriaceae; g__Salmonella; s__Salmonella_enterica; t__Salmonella_enterica_subsp_enterica_serovar_Montevideo_str_42N
AESZ01000021	k__Bacteria; p__Proteobacteria; c__Gammaproteobacteria; o__Enterobacteriales; f__Enterobacteriaceae; g__Salmonella; s__Salmonella_enterica; t__Salmonella_enterica_subsp_enterica_serovar_Montevideo_str_81038-01
AETB01000026	k__Bacteria; p__Proteobacteria; c__Gammaproteobacteria; o__Enterobacteriales; f__Enterobacteriaceae; g__Salmonella; s__Salmonella_enterica; t__Salmonella_enterica_subsp_enterica_serovar_Montevideo_str_414877
AETC01000019	k__Bacteria; p__Proteobacteria; c__Gammaproteobacteria; o__Enterobacteriales; f__Enterobacteriaceae; g__Salmonella; s__Salmonella_enterica; t__Salmonella_enterica_subsp_enterica_serovar_Montevideo_str_366867
AETE01000023	k__Bacteria; p__Proteobacteria; c__Gammaproteobacteria; o__Enterobacteriales; f__Enterobacteriaceae; g__Salmonella; s__Salmonella_enterica; t__Salmonella_enterica_subsp_enterica_serovar_Montevideo_str_446600
AETF01000057	k__Bacteria; p__Proteobacteria; c__Gammaproteobacteria; o__Enterobacteriales; f__Enterobacteriaceae; g__Salmonella; s__Salmonella_enterica; t__Salmonella_enterica_subsp_enterica_serovar_Montevideo_str_609458-1
AETG01000054	k__Bacteria; p__Proteobacteria; c__Gammaproteobacteria; o__Enterobacteriales; f__Enterobacteriaceae; g__Salmonella; s__Salmonella_enterica; t__Salmonella_enterica_subsp_enterica_serovar_Montevideo_str_556150-1
AETH01000011	k__Bacteria; p__Proteobacteria; c__Gammaproteobacteria; o__Enterobacteriales; f__Enterobacteriaceae; g__Salmonella; s__Salmonella_enterica; t__Salmonella_enterica_subsp_enterica_serovar_Montevideo_str_609460
AETI02000021	k__Bacteria; p__Proteobacteria; c__Gammaproteobacteria; o__Enterobacteriales; f__Enterobacteriaceae; g__Salmonella; s__Salmonella_enterica; t__Salmonella_enterica_subsp_enterica_serovar_Montevideo_str_507440-20
AETJ01000041	k__Bacteria; p__Proteobacteria; c__Gammaproteobacteria; o__Enterobacteriales; f__Enterobacteriaceae; g__Salmonella; s__Salmonella_enterica; t__Salmonella_enterica_subsp_enterica_serovar_Montevideo_str_556152
AETK01000030	k__Bacteria; p__Proteobacteria; c__Gammaproteobacteria; o__Enterobacteriales; f__Enterobacteriaceae; g__Salmonella; s__Salmonella_enterica; t__Salmonella_enterica_subsp_enterica_serovar_Montevideo_str_MB101509-0077
AETL01000102	k__Bacteria; p__Proteobacteria; c__Gammaproteobacteria; o__Enterobacteriales; f__Enterobacteriaceae; g__Salmonella; s__Salmonella_enterica; t__Salmonella_enterica_subsp_enterica_serovar_Montevideo_str_MB102109-0047
AETM01000057	k__Bacteria; p__Proteobacteria; c__Gammaproteobacteria; o__Enterobacteriales; f__Enterobacteriaceae; g__Salmonella; s__Salmonella_enterica; t__Salmonella_enterica_subsp_enterica_serovar_Montevideo_str_MB110209-0055
AETN01000010	k__Bacteria; p__Proteobacteria; c__Gammaproteobacteria; o__Enterobacteriales; f__Enterobacteriaceae; g__Salmonella; s__Salmonella_enterica; t__Salmonella_enterica_subsp_enterica_serovar_Montevideo_str_MB111609-0052
AETO01000007	k__Bacteria; p__Proteobacteria; c__Gammaproteobacteria; o__Enterobacteriales; f__Enterobacteriaceae; g__Salmonella; s__Salmonella_enterica; t__Salmonella_enterica_subsp_enterica_serovar_Montevideo_str_2009083312
AETQ01000018	k__Bacteria; p__Proteobacteria; c__Gammaproteobacteria; o__Enterobacteriales; f__Enterobacteriaceae; g__Salmonella; s__Salmonella_enterica; t__Salmonella_enterica_subsp_enterica_serovar_Montevideo_str_315731156
AETR01000041	k__Bacteria; p__Proteobacteria; c__Gammaproteobacteria; o__Enterobacteriales; f__Enterobacteriaceae; g__Salmonella; s__Salmonella_enterica; t__Salmonella_enterica_subsp_enterica_serovar_Montevideo_str_IA_2009159199
AETS01000048	k__Bacteria; p__Proteobacteria; c__Gammaproteobacteria; o__Enterobacteriales; f__Enterobacteriaceae; g__Salmonella; s__Salmonella_enterica; t__Salmonella_enterica_subsp_enterica_serovar_Montevideo_str_IA_2010008282
AETT01000135	k__Bacteria; p__Proteobacteria; c__Gammaproteobacteria; o__Enterobacteriales; f__Enterobacteriaceae; g__Salmonella; s__Salmonella_enterica; t__Salmonella_enterica_subsp_enterica_serovar_Montevideo_str_IA_2010008283
AETV01000042	k__Bacteria; p__Proteobacteria; c__Gammaproteobacteria; o__Enterobacteriales; f__Enterobacteriaceae; g__Salmonella; s__Salmonella_enterica; t__Salmonella_enterica_subsp_enterica_serovar_Montevideo_str_IA_2010008285
AETW01000064	k__Bacteria; p__Proteobacteria; c__Gammaproteobacteria; o__Enterobacteriales; f__Enterobacteriaceae; g__Salmonella; s__Salmonella_enterica; t__Salmonella_enterica_subsp_enterica_serovar_Montevideo_str_IA_2010008287
AEUK01000001	k__Bacteria; p__Proteobacteria; c__Gammaproteobacteria; o__Enterobacteriales; f__Enterobacteriaceae; g__Salmonella; s__Salmonella_enterica; t__Salmonella_enterica_subsp_enterica_serovar_Dublin_str_SD3246
AEUK01000021	k__Bacteria; p__Proteobacteria; c__Gammaproteobacteria; o__Enterobacteriales; f__Enterobacteriaceae; g__Salmonella; s__Salmonella_enterica; t__Salmonella_enterica_subsp_enterica_serovar_Dublin_str_SD3246
AEUK01000022	k__Bacteria; p__Proteobacteria; c__Gammaproteobacteria; o__Enterobacteriales; f__Enterobacteriaceae; g__Salmonella; s__Salmonella_enterica; t__Salmonella_enterica_subsp_enterica_serovar_Dublin_str_SD3246
AEUK01000029	k__Bacteria; p__Proteobacteria; c__Gammaproteobacteria; o__Enterobacteriales; f__Enterobacteriaceae; g__Salmonella; s__Salmonella_enterica; t__Salmonella_enterica_subsp_enterica_serovar_Dublin_str_SD3246
AEUL01000001	k__Bacteria; p__Proteobacteria; c__Gammaproteobacteria; o__Enterobacteriales; f__Enterobacteriaceae; g__Salmonella; s__Salmonella_enterica; t__Salmonella_enterica_subsp_enterica_serovar_Gallinarum_str_SG9
AEUL01000002	k__Bacteria; p__Proteobacteria; c__Gammaproteobacteria; o__Enterobacteriales; f__Enterobacteriaceae; g__Salmonella; s__Salmonella_enterica; t__Salmonella_enterica_subsp_enterica_serovar_Gallinarum_str_SG9
AEUL01000003	k__Bacteria; p__Proteobacteria; c__Gammaproteobacteria; o__Enterobacteriales; f__Enterobacteriaceae; g__Salmonella; s__Salmonella_enterica; t__Salmonella_enterica_subsp_enterica_serovar_Gallinarum_str_SG9
AEVY01000038	k__Bacteria; p__Proteobacteria; c__Gammaproteobacteria; o__Enterobacteriales; f__Enterobacteriaceae; g__Escherichia; s__Escherichia_fergusonii; t__Escherichia_fergusonii_ECD227
AEXD01000004	k__Bacteria; p__Proteobacteria; c__Gammaproteobacteria; o__Enterobacteriales; f__Enterobacteriaceae; g__Escherichia; s__Escherichia_coli; t__Escherichia_coli_STEC_7v
AEXD01000005	k__Bacteria; p__Proteobacteria; c__Gammaproteobacteria; o__Enterobacteriales; f__Enterobacteriaceae; g__Escherichia; s__Escherichia_coli; t__Escherichia_coli_STEC_7v
AEXD01000017	k__Bacteria; p__Proteobacteria; c__Gammaproteobacteria; o__Enterobacteriales; f__Enterobacteriaceae; g__Escherichia; s__Escherichia_coli; t__Escherichia_coli_STEC_7v
AEXD01000020	k__Bacteria; p__Proteobacteria; c__Gammaproteobacteria; o__Enterobacteriales; f__Enterobacteriaceae; g__Escherichia; s__Escherichia_coli; t__Escherichia_coli_STEC_7v
AEXD01000022	k__Bacteria; p__Proteobacteria; c__Gammaproteobacteria; o__Enterobacteriales; f__Enterobacteriaceae; g__Escherichia; s__Escherichia_coli; t__Escherichia_coli_STEC_7v
AEXD01000023	k__Bacteria; p__Proteobacteria; c__Gammaproteobacteria; o__Enterobacteriales; f__Enterobacteriaceae; g__Escherichia; s__Escherichia_coli; t__Escherichia_coli_STEC_7v
AEXD01000024	k__Bacteria; p__Proteobacteria; c__Gammaproteobacteria; o__Enterobacteriales; f__Enterobacteriaceae; g__Escherichia; s__Escherichia_coli; t__Escherichia_coli_STEC_7v
AEXD01000025	k__Bacteria; p__Proteobacteria; c__Gammaproteobacteria; o__Enterobacteriales; f__Enterobacteriaceae; g__Escherichia; s__Escherichia_coli; t__Escherichia_coli_STEC_7v
AEXF01000138	k__Bacteria; p__Proteobacteria; c__Gammaproteobacteria; o__Enterobacteriales; f__Enterobacteriaceae; g__Escherichia; s__Escherichia_coli; t__Escherichia_coli_B093
AEXG01000071	k__Bacteria; p__Proteobacteria; c__Gammaproteobacteria; o__Enterobacteriales; f__Enterobacteriaceae; g__Escherichia; s__Escherichia_coli; t__Escherichia_coli_E101
AEXH01000092	k__Bacteria; p__Proteobacteria; c__Gammaproteobacteria; o__Enterobacteriales; f__Enterobacteriaceae; g__Escherichia; s__Escherichia_coli; t__Escherichia_coli_H397
AEZM01000056	k__Bacteria; p__Proteobacteria; c__Gammaproteobacteria; o__Enterobacteriales; f__Enterobacteriaceae; g__Escherichia; s__Escherichia_coli; t__Escherichia_coli_H30
AEZN01000037	k__Bacteria; p__Proteobacteria; c__Gammaproteobacteria; o__Enterobacteriales; f__Enterobacteriaceae; g__Escherichia; s__Escherichia_coli; t__Escherichia_coli_950941
AEZN01000038	k__Bacteria; p__Proteobacteria; c__Gammaproteobacteria; o__Enterobacteriales; f__Enterobacteriaceae; g__Escherichia; s__Escherichia_coli; t__Escherichia_coli_950941
AEZN01000039	k__Bacteria; p__Proteobacteria; c__Gammaproteobacteria; o__Enterobacteriales; f__Enterobacteriaceae; g__Escherichia; s__Escherichia_coli; t__Escherichia_coli_950941
AEZN01000040	k__Bacteria; p__Proteobacteria; c__Gammaproteobacteria; o__Enterobacteriales; f__Enterobacteriaceae; g__Escherichia; s__Escherichia_coli; t__Escherichia_coli_950941
AEZN01000046	k__Bacteria; p__Proteobacteria; c__Gammaproteobacteria; o__Enterobacteriales; f__Enterobacteriaceae; g__Escherichia; s__Escherichia_coli; t__Escherichia_coli_950941
AEZN01000047	k__Bacteria; p__Proteobacteria; c__Gammaproteobacteria; o__Enterobacteriales; f__Enterobacteriaceae; g__Escherichia; s__Escherichia_coli; t__Escherichia_coli_950941
AEZP01000101	k__Bacteria; p__Proteobacteria; c__Gammaproteobacteria; o__Enterobacteriales; f__Enterobacteriaceae; g__Escherichia; s__Escherichia_coli; t__Escherichia_coli_970264
AEZP01000124	k__Bacteria; p__Proteobacteria; c__Gammaproteobacteria; o__Enterobacteriales; f__Enterobacteriaceae; g__Escherichia; s__Escherichia_coli; t__Escherichia_coli_970264
AEZP01000131	k__Bacteria; p__Proteobacteria; c__Gammaproteobacteria; o__Enterobacteriales; f__Enterobacteriaceae; g__Escherichia; s__Escherichia_coli; t__Escherichia_coli_970264
AEZP01000132	k__Bacteria; p__Proteobacteria; c__Gammaproteobacteria; o__Enterobacteriales; f__Enterobacteriaceae; g__Escherichia; s__Escherichia_coli; t__Escherichia_coli_970264
AEZP01000133	k__Bacteria; p__Proteobacteria; c__Gammaproteobacteria; o__Enterobacteriales; f__Enterobacteriaceae; g__Escherichia; s__Escherichia_coli; t__Escherichia_coli_970264
AEZY01000016	k__Bacteria; p__Proteobacteria; c__Gammaproteobacteria; o__Enterobacteriales; f__Enterobacteriaceae; g__Escherichia; s__Escherichia_coli; t__Escherichia_coli_91649
AEZY01000018	k__Bacteria; p__Proteobacteria; c__Gammaproteobacteria; o__Enterobacteriales; f__Enterobacteriaceae; g__Escherichia; s__Escherichia_coli; t__Escherichia_coli_91649
AEZY01000030	k__Bacteria; p__Proteobacteria; c__Gammaproteobacteria; o__Enterobacteriales; f__Enterobacteriaceae; g__Escherichia; s__Escherichia_coli; t__Escherichia_coli_91649
AEZY01000031	k__Bacteria; p__Proteobacteria; c__Gammaproteobacteria; o__Enterobacteriales; f__Enterobacteriaceae; g__Escherichia; s__Escherichia_coli; t__Escherichia_coli_91649
AEZY01000033	k__Bacteria; p__Proteobacteria; c__Gammaproteobacteria; o__Enterobacteriales; f__Enterobacteriaceae; g__Escherichia; s__Escherichia_coli; t__Escherichia_coli_91649
AF008579	k__Bacteria; p__Proteobacteria; c__Gammaproteobacteria; o__Enterobacteriales; f__Enterobacteriaceae; g__Kluyvera; s__Kluyvera_ascorbata; t__Kluyvera_ascorbata
AF008580	k__Bacteria; p__Proteobacteria; c__Gammaproteobacteria; o__Enterobacteriales; f__Enterobacteriaceae; g__Salmonella; s__Salmonella_enterica; t__Salmonella_enterica_subsp_arizonae
AF008581	k__Bacteria; p__Proteobacteria; c__Gammaproteobacteria; o__Enterobacteriales; f__Enterobacteriaceae; g__Providencia; s__Providencia_stuartii; t__Providencia_stuartii
AF008582	k__Bacteria; p__Proteobacteria; c__Gammaproteobacteria; o__Enterobacteriales; f__Enterobacteriaceae; g__Proteus; s__Proteus_mirabilis; t__Proteus_mirabilis
AF015259	k__Bacteria; p__Proteobacteria; c__Gammaproteobacteria; o__Enterobacteriales; f__Enterobacteriaceae; g__Edwardsiella; s__Edwardsiella_tarda; t__Edwardsiella_tarda
AF024607	k__Bacteria; p__Proteobacteria; c__Gammaproteobacteria; o__Enterobacteriales; f__Enterobacteriaceae; g__Pantoea; s__Pantoea_agglomerans; t__Pantoea_agglomerans
AF024608	k__Bacteria; p__Proteobacteria; c__Gammaproteobacteria; o__Enterobacteriales; f__Enterobacteriaceae; g__Pantoea; s__Pantoea_agglomerans; t__Pantoea_agglomerans
AF024612	k__Bacteria; p__Proteobacteria; c__Gammaproteobacteria; o__Enterobacteriales; f__Enterobacteriaceae; g__Pantoea; s__Pantoea_agglomerans; t__Pantoea_agglomerans
AF024613	k__Bacteria; p__Proteobacteria; c__Gammaproteobacteria; o__Enterobacteriales; f__Enterobacteriaceae; g__Pantoea; s__Pantoea_agglomerans; t__Pantoea_agglomerans
AF025363	k__Bacteria; p__Proteobacteria; c__Gammaproteobacteria; o__Enterobacteriales; f__Enterobacteriaceae; g__Citrobacter; s__Citrobacter_rodentium; t__Citrobacter_rodentium
AF025364	k__Bacteria; p__Proteobacteria; c__Gammaproteobacteria; o__Enterobacteriales; f__Enterobacteriaceae; g__Citrobacter; s__Citrobacter_sedlakii; t__Citrobacter_sedlakii
AF025365	k__Bacteria; p__Proteobacteria; c__Gammaproteobacteria; o__Enterobacteriales; f__Enterobacteriaceae; g__Citrobacter; s__Citrobacter_freundii; t__Citrobacter_freundii
AF025366	k__Bacteria; p__Proteobacteria; c__Gammaproteobacteria; o__Enterobacteriales; f__Enterobacteriaceae; g__Citrobacter; s__Citrobacter_koseri; t__Citrobacter_koseri
AF025367	k__Bacteria; p__Proteobacteria; c__Gammaproteobacteria; o__Enterobacteriales; f__Enterobacteriaceae; g__Citrobacter; s__Citrobacter_gillenii; t__Citrobacter_gillenii
AF025368	k__Bacteria; p__Proteobacteria; c__Gammaproteobacteria; o__Enterobacteriales; f__Enterobacteriaceae; g__Citrobacter; s__Citrobacter_braakii; t__Citrobacter_braakii
AF025369	k__Bacteria; p__Proteobacteria; c__Gammaproteobacteria; o__Enterobacteriales; f__Enterobacteriaceae; g__Citrobacter; s__Citrobacter_murliniae; t__Citrobacter_murliniae
AF025370	k__Bacteria; p__Proteobacteria; c__Gammaproteobacteria; o__Enterobacteriales; f__Enterobacteriaceae; g__Citrobacter; s__Citrobacter_amalonaticus; t__Citrobacter_amalonaticus
AF025371	k__Bacteria; p__Proteobacteria; c__Gammaproteobacteria; o__Enterobacteriales; f__Enterobacteriaceae; g__Citrobacter; s__Citrobacter_farmeri; t__Citrobacter_farmeri
AF025372	k__Bacteria; p__Proteobacteria; c__Gammaproteobacteria; o__Enterobacteriales; f__Enterobacteriaceae; g__Citrobacter; s__Citrobacter_koseri; t__Citrobacter_koseri
AF025373	k__Bacteria; p__Proteobacteria; c__Gammaproteobacteria; o__Enterobacteriales; f__Enterobacteriaceae; g__Citrobacter; s__Citrobacter_werkmanii; t__Citrobacter_werkmanii
AF029226	k__Bacteria; p__Proteobacteria; c__Gammaproteobacteria; o__Enterobacteriales; f__Enterobacteriaceae; g__Salmonella; s__Salmonella_bongori; t__Salmonella_bongori
AF029227	k__Bacteria; p__Proteobacteria; c__Gammaproteobacteria; o__Enterobacteriales; f__Enterobacteriaceae; g__Salmonella; s__Salmonella_bongori; t__Salmonella_bongori
AF129440	k__Bacteria; p__Proteobacteria; c__Gammaproteobacteria; o__Enterobacteriales; f__Enterobacteriaceae; g__Klebsiella; s__Klebsiella_oxytoca; t__Klebsiella_oxytoca
AF129441	k__Bacteria; p__Proteobacteria; c__Gammaproteobacteria; o__Enterobacteriales; f__Enterobacteriaceae; g__Raoultella; s__Raoultella_ornithinolytica; t__Raoultella_ornithinolytica
AF129442	k__Bacteria; p__Proteobacteria; c__Gammaproteobacteria; o__Enterobacteriales; f__Enterobacteriaceae; g__Raoultella; s__Raoultella_terrigena; t__Raoultella_terrigena
AF129443	k__Bacteria; p__Proteobacteria; c__Gammaproteobacteria; o__Enterobacteriales; f__Enterobacteriaceae; g__Raoultella; s__Raoultella_planticola; t__Raoultella_planticola
AF129444	k__Bacteria; p__Proteobacteria; c__Gammaproteobacteria; o__Enterobacteriales; f__Enterobacteriaceae; g__Raoultella; s__Raoultella_planticola; t__Raoultella_planticola
AF130884	k__Bacteria; p__Proteobacteria; c__Gammaproteobacteria; o__Enterobacteriales; f__Enterobacteriaceae; g__Pantoea; s__Pantoea_agglomerans; t__Pantoea_agglomerans
AF130885	k__Bacteria; p__Proteobacteria; c__Gammaproteobacteria; o__Enterobacteriales; f__Enterobacteriaceae; g__Erwinia; s__Erwinia_toletana; t__Erwinia_toletana
AF130886	k__Bacteria; p__Proteobacteria; c__Gammaproteobacteria; o__Enterobacteriales; f__Enterobacteriaceae; g__Pantoea; s__Pantoea_agglomerans; t__Pantoea_agglomerans
AF130887	k__Bacteria; p__Proteobacteria; c__Gammaproteobacteria; o__Enterobacteriales; f__Enterobacteriaceae; g__Pantoea; s__Pantoea_agglomerans; t__Pantoea_agglomerans
AF130888	k__Bacteria; p__Proteobacteria; c__Gammaproteobacteria; o__Enterobacteriales; f__Enterobacteriaceae; g__Pantoea; s__Pantoea_endophytica; t__Pantoea_endophytica
AF130889	k__Bacteria; p__Proteobacteria; c__Gammaproteobacteria; o__Enterobacteriales; f__Enterobacteriaceae; g__Pantoea; s__Pantoea_endophytica; t__Pantoea_endophytica
AF130891	k__Bacteria; p__Proteobacteria; c__Gammaproteobacteria; o__Enterobacteriales; f__Enterobacteriaceae; g__Pantoea; s__Pantoea_agglomerans; t__Pantoea_agglomerans
AF130892	k__Bacteria; p__Proteobacteria; c__Gammaproteobacteria; o__Enterobacteriales; f__Enterobacteriaceae; g__Pantoea; s__Pantoea_endophytica; t__Pantoea_endophytica
AF130893	k__Bacteria; p__Proteobacteria; c__Gammaproteobacteria; o__Enterobacteriales; f__Enterobacteriaceae; g__Pantoea; s__Pantoea_endophytica; t__Pantoea_endophytica
AF130894	k__Bacteria; p__Proteobacteria; c__Gammaproteobacteria; o__Enterobacteriales; f__Enterobacteriaceae; g__Pantoea; s__Pantoea_agglomerans; t__Pantoea_agglomerans
AF130895	k__Bacteria; p__Proteobacteria; c__Gammaproteobacteria; o__Enterobacteriales; f__Enterobacteriaceae; g__Pantoea; s__Pantoea_agglomerans; t__Pantoea_agglomerans
AF130897	k__Bacteria; p__Proteobacteria; c__Gammaproteobacteria; o__Enterobacteriales; f__Enterobacteriaceae; g__Pantoea; s__Pantoea_agglomerans; t__Pantoea_agglomerans
AF130898	k__Bacteria; p__Proteobacteria; c__Gammaproteobacteria; o__Enterobacteriales; f__Enterobacteriaceae; g__Pantoea; s__Pantoea_agglomerans; t__Pantoea_agglomerans
AF130899	k__Bacteria; p__Proteobacteria; c__Gammaproteobacteria; o__Enterobacteriales; f__Enterobacteriaceae; g__Pantoea; s__Pantoea_agglomerans; t__Pantoea_agglomerans
AF130900	k__Bacteria; p__Proteobacteria; c__Gammaproteobacteria; o__Enterobacteriales; f__Enterobacteriaceae; g__Pantoea; s__Pantoea_agglomerans; t__Pantoea_agglomerans
AF130901	k__Bacteria; p__Proteobacteria; c__Gammaproteobacteria; o__Enterobacteriales; f__Enterobacteriaceae; g__Pantoea; s__Pantoea_agglomerans; t__Pantoea_agglomerans
AF130902	k__Bacteria; p__Proteobacteria; c__Gammaproteobacteria; o__Enterobacteriales; f__Enterobacteriaceae; g__Pantoea; s__Pantoea_endophytica; t__Pantoea_endophytica
AF130903	k__Bacteria; p__Proteobacteria; c__Gammaproteobacteria; o__Enterobacteriales; f__Enterobacteriaceae; g__Erwinia; s__Erwinia_toletana; t__Erwinia_toletana
AF130904	k__Bacteria; p__Proteobacteria; c__Gammaproteobacteria; o__Enterobacteriales; f__Enterobacteriaceae; g__Pantoea; s__Pantoea_agglomerans; t__Pantoea_agglomerans
AF130905	k__Bacteria; p__Proteobacteria; c__Gammaproteobacteria; o__Enterobacteriales; f__Enterobacteriaceae; g__Pantoea; s__Pantoea_agglomerans; t__Pantoea_agglomerans
AF130906	k__Bacteria; p__Proteobacteria; c__Gammaproteobacteria; o__Enterobacteriales; f__Enterobacteriaceae; g__Pantoea; s__Pantoea_agglomerans; t__Pantoea_agglomerans
AF130907	k__Bacteria; p__Proteobacteria; c__Gammaproteobacteria; o__Enterobacteriales; f__Enterobacteriaceae; g__Pantoea; s__Pantoea_agglomerans; t__Pantoea_agglomerans
AF130908	k__Bacteria; p__Proteobacteria; c__Gammaproteobacteria; o__Enterobacteriales; f__Enterobacteriaceae; g__Pantoea; s__Pantoea_endophytica; t__Pantoea_endophytica
AF130910	k__Bacteria; p__Proteobacteria; c__Gammaproteobacteria; o__Enterobacteriales; f__Enterobacteriaceae; g__Erwinia; s__Erwinia_toletana; t__Erwinia_toletana
AF130911	k__Bacteria; p__Proteobacteria; c__Gammaproteobacteria; o__Enterobacteriales; f__Enterobacteriaceae; g__Pantoea; s__Pantoea_agglomerans; t__Pantoea_agglomerans
AF130912	k__Bacteria; p__Proteobacteria; c__Gammaproteobacteria; o__Enterobacteriales; f__Enterobacteriaceae; g__Pantoea; s__Pantoea_agglomerans; t__Pantoea_agglomerans
AF130913	k__Bacteria; p__Proteobacteria; c__Gammaproteobacteria; o__Enterobacteriales; f__Enterobacteriaceae; g__Pantoea; s__Pantoea_agglomerans; t__Pantoea_agglomerans
AF130914	k__Bacteria; p__Proteobacteria; c__Gammaproteobacteria; o__Enterobacteriales; f__Enterobacteriaceae; g__Pantoea; s__Pantoea_endophytica; t__Pantoea_endophytica
AF130916	k__Bacteria; p__Proteobacteria; c__Gammaproteobacteria; o__Enterobacteriales; f__Enterobacteriaceae; g__Pantoea; s__Pantoea_agglomerans; t__Pantoea_agglomerans
AF130917	k__Bacteria; p__Proteobacteria; c__Gammaproteobacteria; o__Enterobacteriales; f__Enterobacteriaceae; g__Pantoea; s__Pantoea_agglomerans; t__Pantoea_agglomerans
AF130918	k__Bacteria; p__Proteobacteria; c__Gammaproteobacteria; o__Enterobacteriales; f__Enterobacteriaceae; g__Pantoea; s__Pantoea_agglomerans; t__Pantoea_agglomerans
AF130919	k__Bacteria; p__Proteobacteria; c__Gammaproteobacteria; o__Enterobacteriales; f__Enterobacteriaceae; g__Pantoea; s__Pantoea_agglomerans; t__Pantoea_agglomerans
AF130920	k__Bacteria; p__Proteobacteria; c__Gammaproteobacteria; o__Enterobacteriales; f__Enterobacteriaceae; g__Pantoea; s__Pantoea_agglomerans; t__Pantoea_agglomerans
AF130921	k__Bacteria; p__Proteobacteria; c__Gammaproteobacteria; o__Enterobacteriales; f__Enterobacteriaceae; g__Pantoea; s__Pantoea_endophytica; t__Pantoea_endophytica
AF130922	k__Bacteria; p__Proteobacteria; c__Gammaproteobacteria; o__Enterobacteriales; f__Enterobacteriaceae; g__Pantoea; s__Pantoea_agglomerans; t__Pantoea_agglomerans
AF130923	k__Bacteria; p__Proteobacteria; c__Gammaproteobacteria; o__Enterobacteriales; f__Enterobacteriaceae; g__Pantoea; s__Pantoea_agglomerans; t__Pantoea_agglomerans
AF130924	k__Bacteria; p__Proteobacteria; c__Gammaproteobacteria; o__Enterobacteriales; f__Enterobacteriaceae; g__Pantoea; s__Pantoea_agglomerans; t__Pantoea_agglomerans
AF130925	k__Bacteria; p__Proteobacteria; c__Gammaproteobacteria; o__Enterobacteriales; f__Enterobacteriaceae; g__Pantoea; s__Pantoea_agglomerans; t__Pantoea_agglomerans
AF130926	k__Bacteria; p__Proteobacteria; c__Gammaproteobacteria; o__Enterobacteriales; f__Enterobacteriaceae; g__Pantoea; s__Pantoea_agglomerans; t__Pantoea_agglomerans
AF130927	k__Bacteria; p__Proteobacteria; c__Gammaproteobacteria; o__Enterobacteriales; f__Enterobacteriaceae; g__Pantoea; s__Pantoea_agglomerans; t__Pantoea_agglomerans
AF130928	k__Bacteria; p__Proteobacteria; c__Gammaproteobacteria; o__Enterobacteriales; f__Enterobacteriaceae; g__Pantoea; s__Pantoea_agglomerans; t__Pantoea_agglomerans
AF130929	k__Bacteria; p__Proteobacteria; c__Gammaproteobacteria; o__Enterobacteriales; f__Enterobacteriaceae; g__Pantoea; s__Pantoea_agglomerans; t__Pantoea_agglomerans
AF130930	k__Bacteria; p__Proteobacteria; c__Gammaproteobacteria; o__Enterobacteriales; f__Enterobacteriaceae; g__Pantoea; s__Pantoea_agglomerans; t__Pantoea_agglomerans
AF130931	k__Bacteria; p__Proteobacteria; c__Gammaproteobacteria; o__Enterobacteriales; f__Enterobacteriaceae; g__Pantoea; s__Pantoea_agglomerans; t__Pantoea_agglomerans
AF130932	k__Bacteria; p__Proteobacteria; c__Gammaproteobacteria; o__Enterobacteriales; f__Enterobacteriaceae; g__Pantoea; s__Pantoea_agglomerans; t__Pantoea_agglomerans
AF130933	k__Bacteria; p__Proteobacteria; c__Gammaproteobacteria; o__Enterobacteriales; f__Enterobacteriaceae; g__Pantoea; s__Pantoea_agglomerans; t__Pantoea_agglomerans
AF130934	k__Bacteria; p__Proteobacteria; c__Gammaproteobacteria; o__Enterobacteriales; f__Enterobacteriaceae; g__Pantoea; s__Pantoea_agglomerans; t__Pantoea_agglomerans
AF130935	k__Bacteria; p__Proteobacteria; c__Gammaproteobacteria; o__Enterobacteriales; f__Enterobacteriaceae; g__Pantoea; s__Pantoea_agglomerans; t__Pantoea_agglomerans
AF130936	k__Bacteria; p__Proteobacteria; c__Gammaproteobacteria; o__Enterobacteriales; f__Enterobacteriaceae; g__Pantoea; s__Pantoea_agglomerans; t__Pantoea_agglomerans
AF130937	k__Bacteria; p__Proteobacteria; c__Gammaproteobacteria; o__Enterobacteriales; f__Enterobacteriaceae; g__Pantoea; s__Pantoea_agglomerans; t__Pantoea_agglomerans
AF130938	k__Bacteria; p__Proteobacteria; c__Gammaproteobacteria; o__Enterobacteriales; f__Enterobacteriaceae; g__Pantoea; s__Pantoea_agglomerans; t__Pantoea_agglomerans
AF130939	k__Bacteria; p__Proteobacteria; c__Gammaproteobacteria; o__Enterobacteriales; f__Enterobacteriaceae; g__Pantoea; s__Pantoea_agglomerans; t__Pantoea_agglomerans
AF130940	k__Bacteria; p__Proteobacteria; c__Gammaproteobacteria; o__Enterobacteriales; f__Enterobacteriaceae; g__Pantoea; s__Pantoea_agglomerans; t__Pantoea_agglomerans
AF130941	k__Bacteria; p__Proteobacteria; c__Gammaproteobacteria; o__Enterobacteriales; f__Enterobacteriaceae; g__Pantoea; s__Pantoea_agglomerans; t__Pantoea_agglomerans
AF130942	k__Bacteria; p__Proteobacteria; c__Gammaproteobacteria; o__Enterobacteriales; f__Enterobacteriaceae; g__Pantoea; s__Pantoea_agglomerans; t__Pantoea_agglomerans
AF130943	k__Bacteria; p__Proteobacteria; c__Gammaproteobacteria; o__Enterobacteriales; f__Enterobacteriaceae; g__Pantoea; s__Pantoea_agglomerans; t__Pantoea_agglomerans
AF130944	k__Bacteria; p__Proteobacteria; c__Gammaproteobacteria; o__Enterobacteriales; f__Enterobacteriaceae; g__Pantoea; s__Pantoea_agglomerans; t__Pantoea_agglomerans
AF130945	k__Bacteria; p__Proteobacteria; c__Gammaproteobacteria; o__Enterobacteriales; f__Enterobacteriaceae; g__Pantoea; s__Pantoea_agglomerans; t__Pantoea_agglomerans
AF130946	k__Bacteria; p__Proteobacteria; c__Gammaproteobacteria; o__Enterobacteriales; f__Enterobacteriaceae; g__Pantoea; s__Pantoea_agglomerans; t__Pantoea_agglomerans
AF130947	k__Bacteria; p__Proteobacteria; c__Gammaproteobacteria; o__Enterobacteriales; f__Enterobacteriaceae; g__Pantoea; s__Pantoea_agglomerans; t__Pantoea_agglomerans
AF130948	k__Bacteria; p__Proteobacteria; c__Gammaproteobacteria; o__Enterobacteriales; f__Enterobacteriaceae; g__Pantoea; s__Pantoea_agglomerans; t__Pantoea_agglomerans
AF130949	k__Bacteria; p__Proteobacteria; c__Gammaproteobacteria; o__Enterobacteriales; f__Enterobacteriaceae; g__Pantoea; s__Pantoea_agglomerans; t__Pantoea_agglomerans
AF130951	k__Bacteria; p__Proteobacteria; c__Gammaproteobacteria; o__Enterobacteriales; f__Enterobacteriaceae; g__Pantoea; s__Pantoea_agglomerans; t__Pantoea_agglomerans
AF130952	k__Bacteria; p__Proteobacteria; c__Gammaproteobacteria; o__Enterobacteriales; f__Enterobacteriaceae; g__Pantoea; s__Pantoea_agglomerans; t__Pantoea_agglomerans
AF130953	k__Bacteria; p__Proteobacteria; c__Gammaproteobacteria; o__Enterobacteriales; f__Enterobacteriaceae; g__Pantoea; s__Pantoea_agglomerans; t__Pantoea_agglomerans
AF130954	k__Bacteria; p__Proteobacteria; c__Gammaproteobacteria; o__Enterobacteriales; f__Enterobacteriaceae; g__Pantoea; s__Pantoea_agglomerans; t__Pantoea_agglomerans
AF130956	k__Bacteria; p__Proteobacteria; c__Gammaproteobacteria; o__Enterobacteriales; f__Enterobacteriaceae; g__Pantoea; s__Pantoea_endophytica; t__Pantoea_endophytica
AF130958	k__Bacteria; p__Proteobacteria; c__Gammaproteobacteria; o__Enterobacteriales; f__Enterobacteriaceae; g__Pantoea; s__Pantoea_endophytica; t__Pantoea_endophytica
AF130960	k__Bacteria; p__Proteobacteria; c__Gammaproteobacteria; o__Enterobacteriales; f__Enterobacteriaceae; g__Pantoea; s__Pantoea_agglomerans; t__Pantoea_agglomerans
AF130961	k__Bacteria; p__Proteobacteria; c__Gammaproteobacteria; o__Enterobacteriales; f__Enterobacteriaceae; g__Pantoea; s__Pantoea_agglomerans; t__Pantoea_agglomerans
AF130962	k__Bacteria; p__Proteobacteria; c__Gammaproteobacteria; o__Enterobacteriales; f__Enterobacteriaceae; g__Pantoea; s__Pantoea_agglomerans; t__Pantoea_agglomerans
AF130963	k__Bacteria; p__Proteobacteria; c__Gammaproteobacteria; o__Enterobacteriales; f__Enterobacteriaceae; g__Erwinia; s__Erwinia_toletana; t__Erwinia_toletana
AF130964	k__Bacteria; p__Proteobacteria; c__Gammaproteobacteria; o__Enterobacteriales; f__Enterobacteriaceae; g__Erwinia; s__Erwinia_toletana; t__Erwinia_toletana
AF130965	k__Bacteria; p__Proteobacteria; c__Gammaproteobacteria; o__Enterobacteriales; f__Enterobacteriaceae; g__Erwinia; s__Erwinia_toletana; t__Erwinia_toletana
AF130966	k__Bacteria; p__Proteobacteria; c__Gammaproteobacteria; o__Enterobacteriales; f__Enterobacteriaceae; g__Erwinia; s__Erwinia_toletana; t__Erwinia_toletana
AF130967	k__Bacteria; p__Proteobacteria; c__Gammaproteobacteria; o__Enterobacteriales; f__Enterobacteriaceae; g__Pantoea; s__Pantoea_oleae; t__Pantoea_oleae
AF130968	k__Bacteria; p__Proteobacteria; c__Gammaproteobacteria; o__Enterobacteriales; f__Enterobacteriaceae; g__Erwinia; s__Erwinia_toletana; t__Erwinia_toletana
AF130969	k__Bacteria; p__Proteobacteria; c__Gammaproteobacteria; o__Enterobacteriales; f__Enterobacteriaceae; g__Pantoea; s__Pantoea_oleae; t__Pantoea_oleae
AF130970	k__Bacteria; p__Proteobacteria; c__Gammaproteobacteria; o__Enterobacteriales; f__Enterobacteriaceae; g__Pantoea; s__Pantoea_cedenensis; t__Pantoea_cedenensis
AF130971	k__Bacteria; p__Proteobacteria; c__Gammaproteobacteria; o__Enterobacteriales; f__Enterobacteriaceae; g__Pantoea; s__Pantoea_cedenensis; t__Pantoea_cedenensis
AF130981	k__Bacteria; p__Proteobacteria; c__Gammaproteobacteria; o__Enterobacteriales; f__Enterobacteriaceae; g__Klebsiella; s__Klebsiella_pneumoniae; t__Klebsiella_pneumoniae
AF130982	k__Bacteria; p__Proteobacteria; c__Gammaproteobacteria; o__Enterobacteriales; f__Enterobacteriaceae; g__Klebsiella; s__Klebsiella_pneumoniae; t__Klebsiella_pneumoniae_subsp_ozaenae
AF130983	k__Bacteria; p__Proteobacteria; c__Gammaproteobacteria; o__Enterobacteriales; f__Enterobacteriaceae; g__Klebsiella; s__Klebsiella_pneumoniae; t__Klebsiella_pneumoniae_subsp_rhinoscleromatis
AF157688	k__Bacteria; p__Proteobacteria; c__Gammaproteobacteria; o__Enterobacteriales; f__Enterobacteriaceae; g__Pantoea; s__Pantoea_agglomerans; t__Pantoea_agglomerans
AF157694	k__Bacteria; p__Proteobacteria; c__Gammaproteobacteria; o__Enterobacteriales; f__Enterobacteriaceae; g__Pantoea; s__Pantoea_agglomerans; t__Pantoea_agglomerans
AF157695	k__Bacteria; p__Proteobacteria; c__Gammaproteobacteria; o__Enterobacteriales; f__Enterobacteriaceae; g__Enterobacter; s__Enterobacter_cloacae; t__Enterobacter_cloacae
AF176559	k__Bacteria; p__Proteobacteria; c__Gammaproteobacteria; o__Enterobacteriales; f__Enterobacteriaceae; g__Kluyvera; s__Kluyvera_ascorbata; t__Kluyvera_ascorbata
AF176560	k__Bacteria; p__Proteobacteria; c__Gammaproteobacteria; o__Enterobacteriales; f__Enterobacteriaceae; g__Kluyvera; s__Kluyvera_ascorbata; t__Kluyvera_ascorbata
AF176565	k__Bacteria; p__Proteobacteria; c__Gammaproteobacteria; o__Enterobacteriales; f__Enterobacteriaceae; g__Kluyvera; s__Kluyvera_ascorbata; t__Kluyvera_ascorbata
AF176566	k__Bacteria; p__Proteobacteria; c__Gammaproteobacteria; o__Enterobacteriales; f__Enterobacteriaceae; g__Kluyvera; s__Kluyvera_ascorbata; t__Kluyvera_ascorbata
AF176567	k__Bacteria; p__Proteobacteria; c__Gammaproteobacteria; o__Enterobacteriales; f__Enterobacteriaceae; g__Kluyvera; s__Kluyvera_ascorbata; t__Kluyvera_ascorbata
AF181574	k__Bacteria; p__Proteobacteria; c__Gammaproteobacteria; o__Enterobacteriales; f__Enterobacteriaceae; g__Raoultella; s__Raoultella_planticola; t__Raoultella_planticola
AF199029	k__Bacteria; p__Proteobacteria; c__Gammaproteobacteria; o__Enterobacteriales; f__Enterobacteriaceae; g__Pantoea; s__Pantoea_agglomerans; t__Pantoea_agglomerans
AF227867	k__Bacteria; p__Proteobacteria; c__Gammaproteobacteria; o__Enterobacteriales; f__Enterobacteriaceae; g__Salmonella; s__Salmonella_enterica; t__Salmonella_enterica_subsp_enterica_serovar_Montevideo
AF227868	k__Bacteria; p__Proteobacteria; c__Gammaproteobacteria; o__Enterobacteriales; f__Enterobacteriaceae; g__Salmonella; s__Salmonella_enterica; t__Salmonella_enterica_subsp_enterica_serovar_Dublin
AF227869	k__Bacteria; p__Proteobacteria; c__Gammaproteobacteria; o__Enterobacteriales; f__Enterobacteriaceae; g__Salmonella; s__Salmonella_enterica; t__Salmonella_enterica_subsp_enterica_serovar_Typhimurium
AF228918	k__Bacteria; p__Proteobacteria; c__Gammaproteobacteria; o__Enterobacteriales; f__Enterobacteriaceae; g__Klebsiella; s__Klebsiella_pneumoniae; t__Klebsiella_pneumoniae_subsp_pneumoniae
AF228919	k__Bacteria; p__Proteobacteria; c__Gammaproteobacteria; o__Enterobacteriales; f__Enterobacteriaceae; g__Klebsiella; s__Klebsiella_pneumoniae; t__Klebsiella_pneumoniae_subsp_ozaenae
AF228920	k__Bacteria; p__Proteobacteria; c__Gammaproteobacteria; o__Enterobacteriales; f__Enterobacteriaceae; g__Klebsiella; s__Klebsiella_pneumoniae; t__Klebsiella_pneumoniae
AF233451	k__Bacteria; p__Proteobacteria; c__Gammaproteobacteria; o__Enterobacteriales; f__Enterobacteriaceae; g__Escherichia; s__Escherichia_coli; t__Escherichia_coli
AF273037	k__Bacteria; p__Proteobacteria; c__Gammaproteobacteria; o__Enterobacteriales; f__Enterobacteriaceae; g__Samsonia; s__Samsonia_erythrinae; t__Samsonia_erythrinae
AF282306	k__Bacteria; p__Proteobacteria; c__Gammaproteobacteria; o__Enterobacteriales; f__Enterobacteriaceae; g__Yersinia; s__Yersinia_pestis; t__Yersinia_pestis
AF282307	k__Bacteria; p__Proteobacteria; c__Gammaproteobacteria; o__Enterobacteriales; f__Enterobacteriaceae; g__Yersinia; s__Yersinia_pseudotuberculosis; t__Yersinia_pseudotuberculosis
AF282308	k__Bacteria; p__Proteobacteria; c__Gammaproteobacteria; o__Enterobacteriales; f__Enterobacteriaceae; g__Yersinia; s__Yersinia_enterocolitica; t__Yersinia_enterocolitica
AF286867	k__Bacteria; p__Proteobacteria; c__Gammaproteobacteria; o__Enterobacteriales; f__Enterobacteriaceae; g__Serratia; s__Serratia_quinivorans; t__Serratia_quinivorans
AF286868	k__Bacteria; p__Proteobacteria; c__Gammaproteobacteria; o__Enterobacteriales; f__Enterobacteriaceae; g__Serratia; s__Serratia_grimesii; t__Serratia_grimesii
AF286869	k__Bacteria; p__Proteobacteria; c__Gammaproteobacteria; o__Enterobacteriales; f__Enterobacteriaceae; g__Serratia; s__Serratia_fonticola; t__Serratia_fonticola
AF286870	k__Bacteria; p__Proteobacteria; c__Gammaproteobacteria; o__Enterobacteriales; f__Enterobacteriaceae; g__Serratia; s__Serratia_odorifera; t__Serratia_odorifera
AF286871	k__Bacteria; p__Proteobacteria; c__Gammaproteobacteria; o__Enterobacteriales; f__Enterobacteriaceae; g__Serratia; s__Serratia_plymuthica; t__Serratia_plymuthica
AF286872	k__Bacteria; p__Proteobacteria; c__Gammaproteobacteria; o__Enterobacteriales; f__Enterobacteriaceae; g__Serratia; s__Serratia_plymuthica; t__Serratia_plymuthica
AF286873	k__Bacteria; p__Proteobacteria; c__Gammaproteobacteria; o__Enterobacteriales; f__Enterobacteriaceae; g__Serratia; s__Serratia_marcescens; t__Serratia_marcescens
AF286874	k__Bacteria; p__Proteobacteria; c__Gammaproteobacteria; o__Enterobacteriales; f__Enterobacteriaceae; g__Serratia; s__Serratia_marcescens; t__Serratia_marcescens
AF289542	k__Bacteria; p__Proteobacteria; c__Gammaproteobacteria; o__Enterobacteriales; f__Enterobacteriaceae; g__Erwinia; s__Erwinia_amylovora; t__Erwinia_amylovora
AF290417	k__Bacteria; p__Proteobacteria; c__Gammaproteobacteria; o__Enterobacteriales; f__Enterobacteriaceae; g__Pantoea; s__Pantoea_agglomerans; t__Pantoea_agglomerans
AF293617	k__Bacteria; p__Proteobacteria; c__Gammaproteobacteria; o__Enterobacteriales; f__Enterobacteriaceae; g__Serratia; s__Serratia_symbiotica; t__Serratia_symbiotica
AF293624	k__Bacteria; p__Proteobacteria; c__Gammaproteobacteria; o__Enterobacteriales; f__Enterobacteriaceae; g__Serratia; s__Serratia_symbiotica; t__Serratia_symbiotica
AF310622	k__Bacteria; p__Proteobacteria; c__Gammaproteobacteria; o__Enterobacteriales; f__Enterobacteriaceae; g__Edwardsiella; s__Edwardsiella_ictaluri; t__Edwardsiella_ictaluri
AF373173	k__Bacteria; p__Proteobacteria; c__Gammaproteobacteria; o__Enterobacteriales; f__Enterobacteriaceae; g__Erwinia; s__Erwinia_chrysanthemi; t__Erwinia_chrysanthemi
AF373174	k__Bacteria; p__Proteobacteria; c__Gammaproteobacteria; o__Enterobacteriales; f__Enterobacteriaceae; g__Erwinia; s__Erwinia_chrysanthemi; t__Erwinia_chrysanthemi
AF373175	k__Bacteria; p__Proteobacteria; c__Gammaproteobacteria; o__Enterobacteriales; f__Enterobacteriaceae; g__Erwinia; s__Erwinia_chrysanthemi; t__Erwinia_chrysanthemi
AF373176	k__Bacteria; p__Proteobacteria; c__Gammaproteobacteria; o__Enterobacteriales; f__Enterobacteriaceae; g__Pectobacterium; s__Pectobacterium_atrosepticum; t__Pectobacterium_atrosepticum
AF373177	k__Bacteria; p__Proteobacteria; c__Gammaproteobacteria; o__Enterobacteriales; f__Enterobacteriaceae; g__Pectobacterium; s__Pectobacterium_atrosepticum; t__Pectobacterium_atrosepticum
AF373178	k__Bacteria; p__Proteobacteria; c__Gammaproteobacteria; o__Enterobacteriales; f__Enterobacteriaceae; g__Pectobacterium; s__Pectobacterium_atrosepticum; t__Pectobacterium_atrosepticum
AF373179	k__Bacteria; p__Proteobacteria; c__Gammaproteobacteria; o__Enterobacteriales; f__Enterobacteriaceae; g__Pectobacterium; s__Pectobacterium_atrosepticum; t__Pectobacterium_atrosepticum
AF373180	k__Bacteria; p__Proteobacteria; c__Gammaproteobacteria; o__Enterobacteriales; f__Enterobacteriaceae; g__Pectobacterium; s__Pectobacterium_atrosepticum; t__Pectobacterium_atrosepticum
AF373181	k__Bacteria; p__Proteobacteria; c__Gammaproteobacteria; o__Enterobacteriales; f__Enterobacteriaceae; g__Pectobacterium; s__Pectobacterium_atrosepticum; t__Pectobacterium_atrosepticum
AF373182	k__Bacteria; p__Proteobacteria; c__Gammaproteobacteria; o__Enterobacteriales; f__Enterobacteriaceae; g__Pectobacterium; s__Pectobacterium_atrosepticum; t__Pectobacterium_atrosepticum
AF373183	k__Bacteria; p__Proteobacteria; c__Gammaproteobacteria; o__Enterobacteriales; f__Enterobacteriaceae; g__Pectobacterium; s__Pectobacterium_atrosepticum; t__Pectobacterium_atrosepticum
AF373184	k__Bacteria; p__Proteobacteria; c__Gammaproteobacteria; o__Enterobacteriales; f__Enterobacteriaceae; g__Pectobacterium; s__Pectobacterium_betavasculorum; t__Pectobacterium_betavasculorum
AF373185	k__Bacteria; p__Proteobacteria; c__Gammaproteobacteria; o__Enterobacteriales; f__Enterobacteriaceae; g__Pectobacterium; s__Pectobacterium_carotovorum; t__Pectobacterium_carotovorum_subsp_carotovorum
AF373186	k__Bacteria; p__Proteobacteria; c__Gammaproteobacteria; o__Enterobacteriales; f__Enterobacteriaceae; g__Pectobacterium; s__Pectobacterium_carotovorum; t__Pectobacterium_carotovorum_subsp_carotovorum
AF373187	k__Bacteria; p__Proteobacteria; c__Gammaproteobacteria; o__Enterobacteriales; f__Enterobacteriaceae; g__Pectobacterium; s__Pectobacterium_carotovorum; t__Pectobacterium_carotovorum_subsp_carotovorum
AF373188	k__Bacteria; p__Proteobacteria; c__Gammaproteobacteria; o__Enterobacteriales; f__Enterobacteriaceae; g__Pectobacterium; s__Pectobacterium_carotovorum; t__Pectobacterium_carotovorum_subsp_carotovorum
AF373189	k__Bacteria; p__Proteobacteria; c__Gammaproteobacteria; o__Enterobacteriales; f__Enterobacteriaceae; g__Pectobacterium; s__Pectobacterium_carotovorum; t__Pectobacterium_carotovorum_subsp_carotovorum
AF373190	k__Bacteria; p__Proteobacteria; c__Gammaproteobacteria; o__Enterobacteriales; f__Enterobacteriaceae; g__Pectobacterium; s__Pectobacterium_carotovorum; t__Pectobacterium_carotovorum_subsp_odoriferum
AF373191	k__Bacteria; p__Proteobacteria; c__Gammaproteobacteria; o__Enterobacteriales; f__Enterobacteriaceae; g__Pectobacterium; s__Pectobacterium_carotovorum; t__Pectobacterium_carotovorum_subsp_odoriferum
AF373192	k__Bacteria; p__Proteobacteria; c__Gammaproteobacteria; o__Enterobacteriales; f__Enterobacteriaceae; g__Pectobacterium; s__Pectobacterium_carotovorum; t__Pectobacterium_carotovorum_subsp_odoriferum
AF373193	k__Bacteria; p__Proteobacteria; c__Gammaproteobacteria; o__Enterobacteriales; f__Enterobacteriaceae; g__Pectobacterium; s__Pectobacterium_wasabiae; t__Pectobacterium_wasabiae
AF373194	k__Bacteria; p__Proteobacteria; c__Gammaproteobacteria; o__Enterobacteriales; f__Enterobacteriaceae; g__Pectobacterium; s__Pectobacterium_wasabiae; t__Pectobacterium_wasabiae
AF373195	k__Bacteria; p__Proteobacteria; c__Gammaproteobacteria; o__Enterobacteriales; f__Enterobacteriaceae; g__Pectobacterium; s__Pectobacterium_wasabiae; t__Pectobacterium_wasabiae
AF373196	k__Bacteria; p__Proteobacteria; c__Gammaproteobacteria; o__Enterobacteriales; f__Enterobacteriaceae; g__Pantoea; s__Pantoea_agglomerans; t__Pantoea_agglomerans
AF373197	k__Bacteria; p__Proteobacteria; c__Gammaproteobacteria; o__Enterobacteriales; f__Enterobacteriaceae; g__Pantoea; s__Pantoea_agglomerans; t__Pantoea_agglomerans
AF373198	k__Bacteria; p__Proteobacteria; c__Gammaproteobacteria; o__Enterobacteriales; f__Enterobacteriaceae; g__Pantoea; s__Pantoea_stewartii; t__Pantoea_stewartii_subsp_stewartii
AF373199	k__Bacteria; p__Proteobacteria; c__Gammaproteobacteria; o__Enterobacteriales; f__Enterobacteriaceae; g__Erwinia; s__Erwinia_chrysanthemi; t__Erwinia_chrysanthemi
AF373200	k__Bacteria; p__Proteobacteria; c__Gammaproteobacteria; o__Enterobacteriales; f__Enterobacteriaceae; g__Erwinia; s__Erwinia_chrysanthemi; t__Erwinia_chrysanthemi
AF373201	k__Bacteria; p__Proteobacteria; c__Gammaproteobacteria; o__Enterobacteriales; f__Enterobacteriaceae; g__Erwinia; s__Erwinia_chrysanthemi; t__Erwinia_chrysanthemi
AF373202	k__Bacteria; p__Proteobacteria; c__Gammaproteobacteria; o__Enterobacteriales; f__Enterobacteriaceae; g__Erwinia; s__Erwinia_chrysanthemi; t__Erwinia_chrysanthemi
AF373203	k__Bacteria; p__Proteobacteria; c__Gammaproteobacteria; o__Enterobacteriales; f__Enterobacteriaceae; g__Erwinia; s__Erwinia_chrysanthemi; t__Erwinia_chrysanthemi
AF394537	k__Bacteria; p__Proteobacteria; c__Gammaproteobacteria; o__Enterobacteriales; f__Enterobacteriaceae; g__Klebsiella; s__Klebsiella_pneumoniae; t__Klebsiella_pneumoniae
AF403733	k__Bacteria; p__Proteobacteria; c__Gammaproteobacteria; o__Enterobacteriales; f__Enterobacteriaceae; g__Escherichia; s__Escherichia_coli; t__Escherichia_coli
AF453251	k__Bacteria; p__Proteobacteria; c__Gammaproteobacteria; o__Enterobacteriales; f__Enterobacteriaceae; g__Klebsiella; s__Klebsiella_pneumoniae; t__Klebsiella_pneumoniae
AF461011	k__Bacteria; p__Proteobacteria; c__Gammaproteobacteria; o__Enterobacteriales; f__Enterobacteriaceae; g__Morganella; s__Morganella_morganii; t__Morganella_morganii
AF511429	k__Bacteria; p__Proteobacteria; c__Gammaproteobacteria; o__Enterobacteriales; f__Enterobacteriaceae; g__Klebsiella; s__Klebsiella_pneumoniae; t__Klebsiella_pneumoniae
AF511430	k__Bacteria; p__Proteobacteria; c__Gammaproteobacteria; o__Enterobacteriales; f__Enterobacteriaceae; g__Escherichia; s__Escherichia_coli; t__Escherichia_coli
AF511431	k__Bacteria; p__Proteobacteria; c__Gammaproteobacteria; o__Enterobacteriales; f__Enterobacteriaceae; g__Serratia; s__Serratia_marcescens; t__Serratia_marcescens
AF511434	k__Bacteria; p__Proteobacteria; c__Gammaproteobacteria; o__Enterobacteriales; f__Enterobacteriaceae; g__Enterobacter; s__Enterobacter_cloacae; t__Enterobacter_cloacae
AF511435	k__Bacteria; p__Proteobacteria; c__Gammaproteobacteria; o__Enterobacteriales; f__Enterobacteriaceae; g__Serratia; s__Serratia_fonticola; t__Serratia_fonticola
AF520707	k__Bacteria; p__Proteobacteria; c__Gammaproteobacteria; o__Enterobacteriales; f__Enterobacteriaceae; g__Dickeya; s__Dickeya_dadantii; t__Dickeya_dadantii
AF520708	k__Bacteria; p__Proteobacteria; c__Gammaproteobacteria; o__Enterobacteriales; f__Enterobacteriaceae; g__Dickeya; s__Dickeya_dianthicola; t__Dickeya_dianthicola
AF520709	k__Bacteria; p__Proteobacteria; c__Gammaproteobacteria; o__Enterobacteriales; f__Enterobacteriaceae; g__Erwinia; s__Erwinia_chrysanthemi; t__Erwinia_chrysanthemi
AF520710	k__Bacteria; p__Proteobacteria; c__Gammaproteobacteria; o__Enterobacteriales; f__Enterobacteriaceae; g__Dickeya; s__Dickeya_paradisiaca; t__Dickeya_paradisiaca
AF520711	k__Bacteria; p__Proteobacteria; c__Gammaproteobacteria; o__Enterobacteriales; f__Enterobacteriaceae; g__Dickeya; s__Dickeya_zeae; t__Dickeya_zeae
AF520712	k__Bacteria; p__Proteobacteria; c__Gammaproteobacteria; o__Enterobacteriales; f__Enterobacteriaceae; g__Dickeya; s__Dickeya_dieffenbachiae; t__Dickeya_dieffenbachiae
AF527825	k__Bacteria; p__Proteobacteria; c__Gammaproteobacteria; o__Enterobacteriales; f__Enterobacteriaceae; g__Escherichia; s__Escherichia_coli; t__Escherichia_coli
AF527826	k__Bacteria; p__Proteobacteria; c__Gammaproteobacteria; o__Enterobacteriales; f__Enterobacteriaceae; g__Escherichia; s__Escherichia_coli; t__Escherichia_coli
AF527827	k__Bacteria; p__Proteobacteria; c__Gammaproteobacteria; o__Enterobacteriales; f__Enterobacteriaceae; g__Escherichia; s__Escherichia_coli; t__Escherichia_coli
AF530475	k__Bacteria; p__Proteobacteria; c__Gammaproteobacteria; o__Enterobacteriales; f__Enterobacteriaceae; g__Escherichia; s__Escherichia_fergusonii; t__Escherichia_fergusonii
AF530476	k__Bacteria; p__Proteobacteria; c__Gammaproteobacteria; o__Enterobacteriales; f__Enterobacteriaceae; g__Escherichia; s__Escherichia_vulneris; t__Escherichia_vulneris
AF548135	k__Bacteria; p__Proteobacteria; c__Gammaproteobacteria; o__Enterobacteriales; f__Enterobacteriaceae; g__Sodalis; s__Sodalis_glossinidius; t__Sodalis_glossinidius
AF548136	k__Bacteria; p__Proteobacteria; c__Gammaproteobacteria; o__Enterobacteriales; f__Enterobacteriaceae; g__Sodalis; s__Sodalis_glossinidius; t__Sodalis_glossinidius
AFCI01002065	k__Bacteria; p__Proteobacteria; c__Gammaproteobacteria; o__Enterobacteriales; f__Enterobacteriaceae; g__Salmonella; s__Salmonella_enterica; t__Salmonella_enterica_subsp_enterica_serovar_Adelaide_str_A4-669
AFCJ01000171	k__Bacteria; p__Proteobacteria; c__Gammaproteobacteria; o__Enterobacteriales; f__Enterobacteriaceae; g__Salmonella; s__Salmonella_enterica; t__Salmonella_enterica_subsp_enterica_serovar_Alachua_str_R6-377
AFCP01001387	k__Bacteria; p__Proteobacteria; c__Gammaproteobacteria; o__Enterobacteriales; f__Enterobacteriaceae; g__Salmonella; s__Salmonella_enterica; t__Salmonella_enterica_subsp_enterica_serovar_Johannesburg_str_S5-703
AFCT01000029	k__Bacteria; p__Proteobacteria; c__Gammaproteobacteria; o__Enterobacteriales; f__Enterobacteriaceae; g__Salmonella; s__Salmonella_enterica; t__Salmonella_enterica_subsp_enterica_serovar_Rubislaw_str_A4-653
AFDQ01000001	k__Bacteria; p__Proteobacteria; c__Gammaproteobacteria; o__Enterobacteriales; f__Enterobacteriaceae; g__Escherichia; s__Escherichia_coli; t__Escherichia_coli_STEC_B2F1
AFDQ01000002	k__Bacteria; p__Proteobacteria; c__Gammaproteobacteria; o__Enterobacteriales; f__Enterobacteriaceae; g__Escherichia; s__Escherichia_coli; t__Escherichia_coli_STEC_B2F1
AFDQ01000026	k__Bacteria; p__Proteobacteria; c__Gammaproteobacteria; o__Enterobacteriales; f__Enterobacteriaceae; g__Escherichia; s__Escherichia_coli; t__Escherichia_coli_STEC_B2F1
AFDQ01000027	k__Bacteria; p__Proteobacteria; c__Gammaproteobacteria; o__Enterobacteriales; f__Enterobacteriaceae; g__Escherichia; s__Escherichia_coli; t__Escherichia_coli_STEC_B2F1
AFDQ01000028	k__Bacteria; p__Proteobacteria; c__Gammaproteobacteria; o__Enterobacteriales; f__Enterobacteriaceae; g__Escherichia; s__Escherichia_coli; t__Escherichia_coli_STEC_B2F1
AFDQ01000029	k__Bacteria; p__Proteobacteria; c__Gammaproteobacteria; o__Enterobacteriales; f__Enterobacteriaceae; g__Escherichia; s__Escherichia_coli; t__Escherichia_coli_STEC_B2F1
AFDQ01000030	k__Bacteria; p__Proteobacteria; c__Gammaproteobacteria; o__Enterobacteriales; f__Enterobacteriaceae; g__Escherichia; s__Escherichia_coli; t__Escherichia_coli_STEC_B2F1
AFDQ01000031	k__Bacteria; p__Proteobacteria; c__Gammaproteobacteria; o__Enterobacteriales; f__Enterobacteriaceae; g__Escherichia; s__Escherichia_coli; t__Escherichia_coli_STEC_B2F1
AFDQ01000032	k__Bacteria; p__Proteobacteria; c__Gammaproteobacteria; o__Enterobacteriales; f__Enterobacteriaceae; g__Escherichia; s__Escherichia_coli; t__Escherichia_coli_STEC_B2F1
AFDR01000006	k__Bacteria; p__Proteobacteria; c__Gammaproteobacteria; o__Enterobacteriales; f__Enterobacteriaceae; g__Escherichia; s__Escherichia_coli; t__Escherichia_coli_STEC_C165-02
AFDR01000007	k__Bacteria; p__Proteobacteria; c__Gammaproteobacteria; o__Enterobacteriales; f__Enterobacteriaceae; g__Escherichia; s__Escherichia_coli; t__Escherichia_coli_STEC_C165-02
AFDR01000022	k__Bacteria; p__Proteobacteria; c__Gammaproteobacteria; o__Enterobacteriales; f__Enterobacteriaceae; g__Escherichia; s__Escherichia_coli; t__Escherichia_coli_STEC_C165-02
AFDR01000026	k__Bacteria; p__Proteobacteria; c__Gammaproteobacteria; o__Enterobacteriales; f__Enterobacteriaceae; g__Escherichia; s__Escherichia_coli; t__Escherichia_coli_STEC_C165-02
AFDR01000027	k__Bacteria; p__Proteobacteria; c__Gammaproteobacteria; o__Enterobacteriales; f__Enterobacteriaceae; g__Escherichia; s__Escherichia_coli; t__Escherichia_coli_STEC_C165-02
AFDR01000028	k__Bacteria; p__Proteobacteria; c__Gammaproteobacteria; o__Enterobacteriales; f__Enterobacteriaceae; g__Escherichia; s__Escherichia_coli; t__Escherichia_coli_STEC_C165-02
AFDR01000029	k__Bacteria; p__Proteobacteria; c__Gammaproteobacteria; o__Enterobacteriales; f__Enterobacteriaceae; g__Escherichia; s__Escherichia_coli; t__Escherichia_coli_STEC_C165-02
AFDR01000030	k__Bacteria; p__Proteobacteria; c__Gammaproteobacteria; o__Enterobacteriales; f__Enterobacteriaceae; g__Escherichia; s__Escherichia_coli; t__Escherichia_coli_STEC_C165-02
AFDS01000037	k__Bacteria; p__Proteobacteria; c__Gammaproteobacteria; o__Enterobacteriales; f__Enterobacteriaceae; g__Escherichia; s__Escherichia_coli; t__Escherichia_coli_2534-86
AFDS01000063	k__Bacteria; p__Proteobacteria; c__Gammaproteobacteria; o__Enterobacteriales; f__Enterobacteriaceae; g__Escherichia; s__Escherichia_coli; t__Escherichia_coli_2534-86
AFDS01000072	k__Bacteria; p__Proteobacteria; c__Gammaproteobacteria; o__Enterobacteriales; f__Enterobacteriaceae; g__Escherichia; s__Escherichia_coli; t__Escherichia_coli_2534-86
AFDT01000006	k__Bacteria; p__Proteobacteria; c__Gammaproteobacteria; o__Enterobacteriales; f__Enterobacteriaceae; g__Escherichia; s__Escherichia_coli; t__Escherichia_coli_3030-1
AFDT01000046	k__Bacteria; p__Proteobacteria; c__Gammaproteobacteria; o__Enterobacteriales; f__Enterobacteriaceae; g__Escherichia; s__Escherichia_coli; t__Escherichia_coli_3030-1
AFDT01000054	k__Bacteria; p__Proteobacteria; c__Gammaproteobacteria; o__Enterobacteriales; f__Enterobacteriaceae; g__Escherichia; s__Escherichia_coli; t__Escherichia_coli_3030-1
AFDT01000057	k__Bacteria; p__Proteobacteria; c__Gammaproteobacteria; o__Enterobacteriales; f__Enterobacteriaceae; g__Escherichia; s__Escherichia_coli; t__Escherichia_coli_3030-1
AFDT01000061	k__Bacteria; p__Proteobacteria; c__Gammaproteobacteria; o__Enterobacteriales; f__Enterobacteriaceae; g__Escherichia; s__Escherichia_coli; t__Escherichia_coli_3030-1
AFDU01000003	k__Bacteria; p__Proteobacteria; c__Gammaproteobacteria; o__Enterobacteriales; f__Enterobacteriaceae; g__Escherichia; s__Escherichia_coli; t__Escherichia_coli_STEC_94C
AFDU01000021	k__Bacteria; p__Proteobacteria; c__Gammaproteobacteria; o__Enterobacteriales; f__Enterobacteriaceae; g__Escherichia; s__Escherichia_coli; t__Escherichia_coli_STEC_94C
AFDU01000025	k__Bacteria; p__Proteobacteria; c__Gammaproteobacteria; o__Enterobacteriales; f__Enterobacteriaceae; g__Escherichia; s__Escherichia_coli; t__Escherichia_coli_STEC_94C
AFDU01000027	k__Bacteria; p__Proteobacteria; c__Gammaproteobacteria; o__Enterobacteriales; f__Enterobacteriaceae; g__Escherichia; s__Escherichia_coli; t__Escherichia_coli_STEC_94C
AFDU01000028	k__Bacteria; p__Proteobacteria; c__Gammaproteobacteria; o__Enterobacteriales; f__Enterobacteriaceae; g__Escherichia; s__Escherichia_coli; t__Escherichia_coli_STEC_94C
AFDU01000030	k__Bacteria; p__Proteobacteria; c__Gammaproteobacteria; o__Enterobacteriales; f__Enterobacteriaceae; g__Escherichia; s__Escherichia_coli; t__Escherichia_coli_STEC_94C
AFDU01000031	k__Bacteria; p__Proteobacteria; c__Gammaproteobacteria; o__Enterobacteriales; f__Enterobacteriaceae; g__Escherichia; s__Escherichia_coli; t__Escherichia_coli_STEC_94C
AFDV01000001	k__Bacteria; p__Proteobacteria; c__Gammaproteobacteria; o__Enterobacteriales; f__Enterobacteriaceae; g__Escherichia; s__Escherichia_coli; t__Escherichia_coli_STEC_DG131-3
AFDV01000049	k__Bacteria; p__Proteobacteria; c__Gammaproteobacteria; o__Enterobacteriales; f__Enterobacteriaceae; g__Escherichia; s__Escherichia_coli; t__Escherichia_coli_STEC_DG131-3
AFDV01000061	k__Bacteria; p__Proteobacteria; c__Gammaproteobacteria; o__Enterobacteriales; f__Enterobacteriaceae; g__Escherichia; s__Escherichia_coli; t__Escherichia_coli_STEC_DG131-3
AFDV01000064	k__Bacteria; p__Proteobacteria; c__Gammaproteobacteria; o__Enterobacteriales; f__Enterobacteriaceae; g__Escherichia; s__Escherichia_coli; t__Escherichia_coli_STEC_DG131-3
AFDV01000065	k__Bacteria; p__Proteobacteria; c__Gammaproteobacteria; o__Enterobacteriales; f__Enterobacteriaceae; g__Escherichia; s__Escherichia_coli; t__Escherichia_coli_STEC_DG131-3
AFDW01000007	k__Bacteria; p__Proteobacteria; c__Gammaproteobacteria; o__Enterobacteriales; f__Enterobacteriaceae; g__Escherichia; s__Escherichia_coli; t__Escherichia_coli_STEC_EH250
AFDW01000026	k__Bacteria; p__Proteobacteria; c__Gammaproteobacteria; o__Enterobacteriales; f__Enterobacteriaceae; g__Escherichia; s__Escherichia_coli; t__Escherichia_coli_STEC_EH250
AFDW01000029	k__Bacteria; p__Proteobacteria; c__Gammaproteobacteria; o__Enterobacteriales; f__Enterobacteriaceae; g__Escherichia; s__Escherichia_coli; t__Escherichia_coli_STEC_EH250
AFDW01000034	k__Bacteria; p__Proteobacteria; c__Gammaproteobacteria; o__Enterobacteriales; f__Enterobacteriaceae; g__Escherichia; s__Escherichia_coli; t__Escherichia_coli_STEC_EH250
AFDW01000035	k__Bacteria; p__Proteobacteria; c__Gammaproteobacteria; o__Enterobacteriales; f__Enterobacteriaceae; g__Escherichia; s__Escherichia_coli; t__Escherichia_coli_STEC_EH250
AFDW01000036	k__Bacteria; p__Proteobacteria; c__Gammaproteobacteria; o__Enterobacteriales; f__Enterobacteriaceae; g__Escherichia; s__Escherichia_coli; t__Escherichia_coli_STEC_EH250
AFDW01000037	k__Bacteria; p__Proteobacteria; c__Gammaproteobacteria; o__Enterobacteriales; f__Enterobacteriaceae; g__Escherichia; s__Escherichia_coli; t__Escherichia_coli_STEC_EH250
AFDW01000038	k__Bacteria; p__Proteobacteria; c__Gammaproteobacteria; o__Enterobacteriales; f__Enterobacteriaceae; g__Escherichia; s__Escherichia_coli; t__Escherichia_coli_STEC_EH250
AFDX01000002	k__Bacteria; p__Proteobacteria; c__Gammaproteobacteria; o__Enterobacteriales; f__Enterobacteriaceae; g__Escherichia; s__Escherichia_coli; t__Escherichia_coli_G58-1
AFDX01000028	k__Bacteria; p__Proteobacteria; c__Gammaproteobacteria; o__Enterobacteriales; f__Enterobacteriaceae; g__Escherichia; s__Escherichia_coli; t__Escherichia_coli_G58-1
AFDX01000035	k__Bacteria; p__Proteobacteria; c__Gammaproteobacteria; o__Enterobacteriales; f__Enterobacteriaceae; g__Escherichia; s__Escherichia_coli; t__Escherichia_coli_G58-1
AFDX01000040	k__Bacteria; p__Proteobacteria; c__Gammaproteobacteria; o__Enterobacteriales; f__Enterobacteriaceae; g__Escherichia; s__Escherichia_coli; t__Escherichia_coli_G58-1
AFDX01000043	k__Bacteria; p__Proteobacteria; c__Gammaproteobacteria; o__Enterobacteriales; f__Enterobacteriaceae; g__Escherichia; s__Escherichia_coli; t__Escherichia_coli_G58-1
AFDX01000045	k__Bacteria; p__Proteobacteria; c__Gammaproteobacteria; o__Enterobacteriales; f__Enterobacteriaceae; g__Escherichia; s__Escherichia_coli; t__Escherichia_coli_G58-1
AFDY01000002	k__Bacteria; p__Proteobacteria; c__Gammaproteobacteria; o__Enterobacteriales; f__Enterobacteriaceae; g__Escherichia; s__Escherichia_coli; t__Escherichia_coli_STEC_H18
AFDY01000035	k__Bacteria; p__Proteobacteria; c__Gammaproteobacteria; o__Enterobacteriales; f__Enterobacteriaceae; g__Escherichia; s__Escherichia_coli; t__Escherichia_coli_STEC_H18
AFDY01000041	k__Bacteria; p__Proteobacteria; c__Gammaproteobacteria; o__Enterobacteriales; f__Enterobacteriaceae; g__Escherichia; s__Escherichia_coli; t__Escherichia_coli_STEC_H18
AFDY01000042	k__Bacteria; p__Proteobacteria; c__Gammaproteobacteria; o__Enterobacteriales; f__Enterobacteriaceae; g__Escherichia; s__Escherichia_coli; t__Escherichia_coli_STEC_H18
AFDY01000044	k__Bacteria; p__Proteobacteria; c__Gammaproteobacteria; o__Enterobacteriales; f__Enterobacteriaceae; g__Escherichia; s__Escherichia_coli; t__Escherichia_coli_STEC_H18
AFDY01000045	k__Bacteria; p__Proteobacteria; c__Gammaproteobacteria; o__Enterobacteriales; f__Enterobacteriaceae; g__Escherichia; s__Escherichia_coli; t__Escherichia_coli_STEC_H18
AFDY01000046	k__Bacteria; p__Proteobacteria; c__Gammaproteobacteria; o__Enterobacteriales; f__Enterobacteriaceae; g__Escherichia; s__Escherichia_coli; t__Escherichia_coli_STEC_H18
AFDY01000047	k__Bacteria; p__Proteobacteria; c__Gammaproteobacteria; o__Enterobacteriales; f__Enterobacteriaceae; g__Escherichia; s__Escherichia_coli; t__Escherichia_coli_STEC_H18
AFDZ01000005	k__Bacteria; p__Proteobacteria; c__Gammaproteobacteria; o__Enterobacteriales; f__Enterobacteriaceae; g__Escherichia; s__Escherichia_coli; t__Escherichia_coli_STEC_MHI813
AFDZ01000022	k__Bacteria; p__Proteobacteria; c__Gammaproteobacteria; o__Enterobacteriales; f__Enterobacteriaceae; g__Escherichia; s__Escherichia_coli; t__Escherichia_coli_STEC_MHI813
AFDZ01000023	k__Bacteria; p__Proteobacteria; c__Gammaproteobacteria; o__Enterobacteriales; f__Enterobacteriaceae; g__Escherichia; s__Escherichia_coli; t__Escherichia_coli_STEC_MHI813
AFDZ01000024	k__Bacteria; p__Proteobacteria; c__Gammaproteobacteria; o__Enterobacteriales; f__Enterobacteriaceae; g__Escherichia; s__Escherichia_coli; t__Escherichia_coli_STEC_MHI813
AFDZ01000026	k__Bacteria; p__Proteobacteria; c__Gammaproteobacteria; o__Enterobacteriales; f__Enterobacteriaceae; g__Escherichia; s__Escherichia_coli; t__Escherichia_coli_STEC_MHI813
AFDZ01000027	k__Bacteria; p__Proteobacteria; c__Gammaproteobacteria; o__Enterobacteriales; f__Enterobacteriaceae; g__Escherichia; s__Escherichia_coli; t__Escherichia_coli_STEC_MHI813
AFDZ01000030	k__Bacteria; p__Proteobacteria; c__Gammaproteobacteria; o__Enterobacteriales; f__Enterobacteriaceae; g__Escherichia; s__Escherichia_coli; t__Escherichia_coli_STEC_MHI813
AFEA01000002	k__Bacteria; p__Proteobacteria; c__Gammaproteobacteria; o__Enterobacteriales; f__Enterobacteriaceae; g__Escherichia; s__Escherichia_coli; t__Escherichia_coli_STEC_S1191
AFEA01000013	k__Bacteria; p__Proteobacteria; c__Gammaproteobacteria; o__Enterobacteriales; f__Enterobacteriaceae; g__Escherichia; s__Escherichia_coli; t__Escherichia_coli_STEC_S1191
AFEA01000014	k__Bacteria; p__Proteobacteria; c__Gammaproteobacteria; o__Enterobacteriales; f__Enterobacteriaceae; g__Escherichia; s__Escherichia_coli; t__Escherichia_coli_STEC_S1191
AFEA01000015	k__Bacteria; p__Proteobacteria; c__Gammaproteobacteria; o__Enterobacteriales; f__Enterobacteriaceae; g__Escherichia; s__Escherichia_coli; t__Escherichia_coli_STEC_S1191
AFEA01000016	k__Bacteria; p__Proteobacteria; c__Gammaproteobacteria; o__Enterobacteriales; f__Enterobacteriaceae; g__Escherichia; s__Escherichia_coli; t__Escherichia_coli_STEC_S1191
AFEA01000019	k__Bacteria; p__Proteobacteria; c__Gammaproteobacteria; o__Enterobacteriales; f__Enterobacteriaceae; g__Escherichia; s__Escherichia_coli; t__Escherichia_coli_STEC_S1191
AFEA01000020	k__Bacteria; p__Proteobacteria; c__Gammaproteobacteria; o__Enterobacteriales; f__Enterobacteriaceae; g__Escherichia; s__Escherichia_coli; t__Escherichia_coli_STEC_S1191
AFEA01000021	k__Bacteria; p__Proteobacteria; c__Gammaproteobacteria; o__Enterobacteriales; f__Enterobacteriaceae; g__Escherichia; s__Escherichia_coli; t__Escherichia_coli_STEC_S1191
AFEA01000022	k__Bacteria; p__Proteobacteria; c__Gammaproteobacteria; o__Enterobacteriales; f__Enterobacteriaceae; g__Escherichia; s__Escherichia_coli; t__Escherichia_coli_STEC_S1191
AFEA01000023	k__Bacteria; p__Proteobacteria; c__Gammaproteobacteria; o__Enterobacteriales; f__Enterobacteriaceae; g__Escherichia; s__Escherichia_coli; t__Escherichia_coli_STEC_S1191
AFEA01000024	k__Bacteria; p__Proteobacteria; c__Gammaproteobacteria; o__Enterobacteriales; f__Enterobacteriaceae; g__Escherichia; s__Escherichia_coli; t__Escherichia_coli_STEC_S1191
AFEB01000004	k__Bacteria; p__Proteobacteria; c__Gammaproteobacteria; o__Enterobacteriales; f__Enterobacteriaceae; g__Escherichia; s__Escherichia_coli; t__Escherichia_coli_TX1999
AFEB01000045	k__Bacteria; p__Proteobacteria; c__Gammaproteobacteria; o__Enterobacteriales; f__Enterobacteriaceae; g__Escherichia; s__Escherichia_coli; t__Escherichia_coli_TX1999
AFEB01000060	k__Bacteria; p__Proteobacteria; c__Gammaproteobacteria; o__Enterobacteriales; f__Enterobacteriaceae; g__Escherichia; s__Escherichia_coli; t__Escherichia_coli_TX1999
AFEB01000062	k__Bacteria; p__Proteobacteria; c__Gammaproteobacteria; o__Enterobacteriales; f__Enterobacteriaceae; g__Escherichia; s__Escherichia_coli; t__Escherichia_coli_TX1999
AFFZ01000027	k__Bacteria; p__Proteobacteria; c__Gammaproteobacteria; o__Enterobacteriales; f__Enterobacteriaceae; g__Shigella; s__Shigella_dysenteriae; t__Shigella_dysenteriae_155-74
AFFZ01000076	k__Bacteria; p__Proteobacteria; c__Gammaproteobacteria; o__Enterobacteriales; f__Enterobacteriaceae; g__Shigella; s__Shigella_dysenteriae; t__Shigella_dysenteriae_155-74
AFFZ01000092	k__Bacteria; p__Proteobacteria; c__Gammaproteobacteria; o__Enterobacteriales; f__Enterobacteriaceae; g__Shigella; s__Shigella_dysenteriae; t__Shigella_dysenteriae_155-74
AFFZ01000093	k__Bacteria; p__Proteobacteria; c__Gammaproteobacteria; o__Enterobacteriales; f__Enterobacteriaceae; g__Shigella; s__Shigella_dysenteriae; t__Shigella_dysenteriae_155-74
AFFZ01000096	k__Bacteria; p__Proteobacteria; c__Gammaproteobacteria; o__Enterobacteriales; f__Enterobacteriaceae; g__Shigella; s__Shigella_dysenteriae; t__Shigella_dysenteriae_155-74
AFFZ01000097	k__Bacteria; p__Proteobacteria; c__Gammaproteobacteria; o__Enterobacteriales; f__Enterobacteriaceae; g__Shigella; s__Shigella_dysenteriae; t__Shigella_dysenteriae_155-74
AFFZ01000099	k__Bacteria; p__Proteobacteria; c__Gammaproteobacteria; o__Enterobacteriales; f__Enterobacteriaceae; g__Shigella; s__Shigella_dysenteriae; t__Shigella_dysenteriae_155-74
AFFZ01000100	k__Bacteria; p__Proteobacteria; c__Gammaproteobacteria; o__Enterobacteriales; f__Enterobacteriaceae; g__Shigella; s__Shigella_dysenteriae; t__Shigella_dysenteriae_155-74
AFFZ01000105	k__Bacteria; p__Proteobacteria; c__Gammaproteobacteria; o__Enterobacteriales; f__Enterobacteriaceae; g__Shigella; s__Shigella_dysenteriae; t__Shigella_dysenteriae_155-74
AFGC01000004	k__Bacteria; p__Proteobacteria; c__Gammaproteobacteria; o__Enterobacteriales; f__Enterobacteriaceae; g__Shigella; s__Shigella_boydii; t__Shigella_boydii_3594-74
AFGC01000005	k__Bacteria; p__Proteobacteria; c__Gammaproteobacteria; o__Enterobacteriales; f__Enterobacteriaceae; g__Shigella; s__Shigella_boydii; t__Shigella_boydii_3594-74
AFGC01000038	k__Bacteria; p__Proteobacteria; c__Gammaproteobacteria; o__Enterobacteriales; f__Enterobacteriaceae; g__Shigella; s__Shigella_boydii; t__Shigella_boydii_3594-74
AFGC01000043	k__Bacteria; p__Proteobacteria; c__Gammaproteobacteria; o__Enterobacteriales; f__Enterobacteriaceae; g__Shigella; s__Shigella_boydii; t__Shigella_boydii_3594-74
AFGC01000044	k__Bacteria; p__Proteobacteria; c__Gammaproteobacteria; o__Enterobacteriales; f__Enterobacteriaceae; g__Shigella; s__Shigella_boydii; t__Shigella_boydii_3594-74
AFGC01000051	k__Bacteria; p__Proteobacteria; c__Gammaproteobacteria; o__Enterobacteriales; f__Enterobacteriaceae; g__Shigella; s__Shigella_boydii; t__Shigella_boydii_3594-74
AFGC01000053	k__Bacteria; p__Proteobacteria; c__Gammaproteobacteria; o__Enterobacteriales; f__Enterobacteriaceae; g__Shigella; s__Shigella_boydii; t__Shigella_boydii_3594-74
AFGC01000054	k__Bacteria; p__Proteobacteria; c__Gammaproteobacteria; o__Enterobacteriales; f__Enterobacteriaceae; g__Shigella; s__Shigella_boydii; t__Shigella_boydii_3594-74
AFGC01000055	k__Bacteria; p__Proteobacteria; c__Gammaproteobacteria; o__Enterobacteriales; f__Enterobacteriaceae; g__Shigella; s__Shigella_boydii; t__Shigella_boydii_3594-74
AFGC01000056	k__Bacteria; p__Proteobacteria; c__Gammaproteobacteria; o__Enterobacteriales; f__Enterobacteriaceae; g__Shigella; s__Shigella_boydii; t__Shigella_boydii_3594-74
AFGC01000057	k__Bacteria; p__Proteobacteria; c__Gammaproteobacteria; o__Enterobacteriales; f__Enterobacteriaceae; g__Shigella; s__Shigella_boydii; t__Shigella_boydii_3594-74
AFGC01000058	k__Bacteria; p__Proteobacteria; c__Gammaproteobacteria; o__Enterobacteriales; f__Enterobacteriaceae; g__Shigella; s__Shigella_boydii; t__Shigella_boydii_3594-74
AFGC01000059	k__Bacteria; p__Proteobacteria; c__Gammaproteobacteria; o__Enterobacteriales; f__Enterobacteriaceae; g__Shigella; s__Shigella_boydii; t__Shigella_boydii_3594-74
AFGE01000015	k__Bacteria; p__Proteobacteria; c__Gammaproteobacteria; o__Enterobacteriales; f__Enterobacteriaceae; g__Shigella; s__Shigella_boydii; t__Shigella_boydii_5216-82
AFGE01000016	k__Bacteria; p__Proteobacteria; c__Gammaproteobacteria; o__Enterobacteriales; f__Enterobacteriaceae; g__Shigella; s__Shigella_boydii; t__Shigella_boydii_5216-82
AFGE01000046	k__Bacteria; p__Proteobacteria; c__Gammaproteobacteria; o__Enterobacteriales; f__Enterobacteriaceae; g__Shigella; s__Shigella_boydii; t__Shigella_boydii_5216-82
AFGE01000048	k__Bacteria; p__Proteobacteria; c__Gammaproteobacteria; o__Enterobacteriales; f__Enterobacteriaceae; g__Shigella; s__Shigella_boydii; t__Shigella_boydii_5216-82
AFGE01000057	k__Bacteria; p__Proteobacteria; c__Gammaproteobacteria; o__Enterobacteriales; f__Enterobacteriaceae; g__Shigella; s__Shigella_boydii; t__Shigella_boydii_5216-82
AFGE01000062	k__Bacteria; p__Proteobacteria; c__Gammaproteobacteria; o__Enterobacteriales; f__Enterobacteriaceae; g__Shigella; s__Shigella_boydii; t__Shigella_boydii_5216-82
AFGE01000063	k__Bacteria; p__Proteobacteria; c__Gammaproteobacteria; o__Enterobacteriales; f__Enterobacteriaceae; g__Shigella; s__Shigella_boydii; t__Shigella_boydii_5216-82
AFGE01000066	k__Bacteria; p__Proteobacteria; c__Gammaproteobacteria; o__Enterobacteriales; f__Enterobacteriaceae; g__Shigella; s__Shigella_boydii; t__Shigella_boydii_5216-82
AFGE01000069	k__Bacteria; p__Proteobacteria; c__Gammaproteobacteria; o__Enterobacteriales; f__Enterobacteriaceae; g__Shigella; s__Shigella_boydii; t__Shigella_boydii_5216-82
AFGE01000070	k__Bacteria; p__Proteobacteria; c__Gammaproteobacteria; o__Enterobacteriales; f__Enterobacteriaceae; g__Shigella; s__Shigella_boydii; t__Shigella_boydii_5216-82
AFGE01000071	k__Bacteria; p__Proteobacteria; c__Gammaproteobacteria; o__Enterobacteriales; f__Enterobacteriaceae; g__Shigella; s__Shigella_boydii; t__Shigella_boydii_5216-82
AFGV01000019	k__Bacteria; p__Proteobacteria; c__Gammaproteobacteria; o__Enterobacteriales; f__Enterobacteriaceae; g__Shigella; s__Shigella_flexneri; t__Shigella_flexneri_K-218
AFGV01000020	k__Bacteria; p__Proteobacteria; c__Gammaproteobacteria; o__Enterobacteriales; f__Enterobacteriaceae; g__Shigella; s__Shigella_flexneri; t__Shigella_flexneri_K-218
AFGV01000059	k__Bacteria; p__Proteobacteria; c__Gammaproteobacteria; o__Enterobacteriales; f__Enterobacteriaceae; g__Shigella; s__Shigella_flexneri; t__Shigella_flexneri_K-218
AFGV01000063	k__Bacteria; p__Proteobacteria; c__Gammaproteobacteria; o__Enterobacteriales; f__Enterobacteriaceae; g__Shigella; s__Shigella_flexneri; t__Shigella_flexneri_K-218
AFGV01000064	k__Bacteria; p__Proteobacteria; c__Gammaproteobacteria; o__Enterobacteriales; f__Enterobacteriaceae; g__Shigella; s__Shigella_flexneri; t__Shigella_flexneri_K-218
AFGV01000065	k__Bacteria; p__Proteobacteria; c__Gammaproteobacteria; o__Enterobacteriales; f__Enterobacteriaceae; g__Shigella; s__Shigella_flexneri; t__Shigella_flexneri_K-218
AFGV01000066	k__Bacteria; p__Proteobacteria; c__Gammaproteobacteria; o__Enterobacteriales; f__Enterobacteriaceae; g__Shigella; s__Shigella_flexneri; t__Shigella_flexneri_K-218
AFGV01000067	k__Bacteria; p__Proteobacteria; c__Gammaproteobacteria; o__Enterobacteriales; f__Enterobacteriaceae; g__Shigella; s__Shigella_flexneri; t__Shigella_flexneri_K-218
AFGV01000068	k__Bacteria; p__Proteobacteria; c__Gammaproteobacteria; o__Enterobacteriales; f__Enterobacteriaceae; g__Shigella; s__Shigella_flexneri; t__Shigella_flexneri_K-218
AFGV01000069	k__Bacteria; p__Proteobacteria; c__Gammaproteobacteria; o__Enterobacteriales; f__Enterobacteriaceae; g__Shigella; s__Shigella_flexneri; t__Shigella_flexneri_K-218
AFGV01000070	k__Bacteria; p__Proteobacteria; c__Gammaproteobacteria; o__Enterobacteriales; f__Enterobacteriaceae; g__Shigella; s__Shigella_flexneri; t__Shigella_flexneri_K-218
AFGV01000072	k__Bacteria; p__Proteobacteria; c__Gammaproteobacteria; o__Enterobacteriales; f__Enterobacteriaceae; g__Shigella; s__Shigella_flexneri; t__Shigella_flexneri_K-218
AFGV01000074	k__Bacteria; p__Proteobacteria; c__Gammaproteobacteria; o__Enterobacteriales; f__Enterobacteriaceae; g__Shigella; s__Shigella_flexneri; t__Shigella_flexneri_K-218
AFGW01000006	k__Bacteria; p__Proteobacteria; c__Gammaproteobacteria; o__Enterobacteriales; f__Enterobacteriaceae; g__Shigella; s__Shigella_flexneri; t__Shigella_flexneri_VA-6
AFGW01000009	k__Bacteria; p__Proteobacteria; c__Gammaproteobacteria; o__Enterobacteriales; f__Enterobacteriaceae; g__Shigella; s__Shigella_flexneri; t__Shigella_flexneri_VA-6
AFGW01000011	k__Bacteria; p__Proteobacteria; c__Gammaproteobacteria; o__Enterobacteriales; f__Enterobacteriaceae; g__Shigella; s__Shigella_flexneri; t__Shigella_flexneri_VA-6
AFGW01000054	k__Bacteria; p__Proteobacteria; c__Gammaproteobacteria; o__Enterobacteriales; f__Enterobacteriaceae; g__Shigella; s__Shigella_flexneri; t__Shigella_flexneri_VA-6
AFGW01000058	k__Bacteria; p__Proteobacteria; c__Gammaproteobacteria; o__Enterobacteriales; f__Enterobacteriaceae; g__Shigella; s__Shigella_flexneri; t__Shigella_flexneri_VA-6
AFGW01000059	k__Bacteria; p__Proteobacteria; c__Gammaproteobacteria; o__Enterobacteriales; f__Enterobacteriaceae; g__Shigella; s__Shigella_flexneri; t__Shigella_flexneri_VA-6
AFGW01000064	k__Bacteria; p__Proteobacteria; c__Gammaproteobacteria; o__Enterobacteriales; f__Enterobacteriaceae; g__Shigella; s__Shigella_flexneri; t__Shigella_flexneri_VA-6
AFGW01000065	k__Bacteria; p__Proteobacteria; c__Gammaproteobacteria; o__Enterobacteriales; f__Enterobacteriaceae; g__Shigella; s__Shigella_flexneri; t__Shigella_flexneri_VA-6
AFGW01000066	k__Bacteria; p__Proteobacteria; c__Gammaproteobacteria; o__Enterobacteriales; f__Enterobacteriaceae; g__Shigella; s__Shigella_flexneri; t__Shigella_flexneri_VA-6
AFGW01000068	k__Bacteria; p__Proteobacteria; c__Gammaproteobacteria; o__Enterobacteriales; f__Enterobacteriaceae; g__Shigella; s__Shigella_flexneri; t__Shigella_flexneri_VA-6
AFGX01000002	k__Bacteria; p__Proteobacteria; c__Gammaproteobacteria; o__Enterobacteriales; f__Enterobacteriaceae; g__Shigella; s__Shigella_flexneri; t__Shigella_flexneri_K-272
AFGX01000047	k__Bacteria; p__Proteobacteria; c__Gammaproteobacteria; o__Enterobacteriales; f__Enterobacteriaceae; g__Shigella; s__Shigella_flexneri; t__Shigella_flexneri_K-272
AFGX01000048	k__Bacteria; p__Proteobacteria; c__Gammaproteobacteria; o__Enterobacteriales; f__Enterobacteriaceae; g__Shigella; s__Shigella_flexneri; t__Shigella_flexneri_K-272
AFGX01000054	k__Bacteria; p__Proteobacteria; c__Gammaproteobacteria; o__Enterobacteriales; f__Enterobacteriaceae; g__Shigella; s__Shigella_flexneri; t__Shigella_flexneri_K-272
AFGX01000057	k__Bacteria; p__Proteobacteria; c__Gammaproteobacteria; o__Enterobacteriales; f__Enterobacteriaceae; g__Shigella; s__Shigella_flexneri; t__Shigella_flexneri_K-272
AFGX01000058	k__Bacteria; p__Proteobacteria; c__Gammaproteobacteria; o__Enterobacteriales; f__Enterobacteriaceae; g__Shigella; s__Shigella_flexneri; t__Shigella_flexneri_K-272
AFGX01000059	k__Bacteria; p__Proteobacteria; c__Gammaproteobacteria; o__Enterobacteriales; f__Enterobacteriaceae; g__Shigella; s__Shigella_flexneri; t__Shigella_flexneri_K-272
AFGX01000060	k__Bacteria; p__Proteobacteria; c__Gammaproteobacteria; o__Enterobacteriales; f__Enterobacteriaceae; g__Shigella; s__Shigella_flexneri; t__Shigella_flexneri_K-272
AFGX01000067	k__Bacteria; p__Proteobacteria; c__Gammaproteobacteria; o__Enterobacteriales; f__Enterobacteriaceae; g__Shigella; s__Shigella_flexneri; t__Shigella_flexneri_K-272
AFGY01000001	k__Bacteria; p__Proteobacteria; c__Gammaproteobacteria; o__Enterobacteriales; f__Enterobacteriaceae; g__Shigella; s__Shigella_flexneri; t__Shigella_flexneri_K-227
AFGY01000044	k__Bacteria; p__Proteobacteria; c__Gammaproteobacteria; o__Enterobacteriales; f__Enterobacteriaceae; g__Shigella; s__Shigella_flexneri; t__Shigella_flexneri_K-227
AFGY01000045	k__Bacteria; p__Proteobacteria; c__Gammaproteobacteria; o__Enterobacteriales; f__Enterobacteriaceae; g__Shigella; s__Shigella_flexneri; t__Shigella_flexneri_K-227
AFGY01000050	k__Bacteria; p__Proteobacteria; c__Gammaproteobacteria; o__Enterobacteriales; f__Enterobacteriaceae; g__Shigella; s__Shigella_flexneri; t__Shigella_flexneri_K-227
AFGY01000053	k__Bacteria; p__Proteobacteria; c__Gammaproteobacteria; o__Enterobacteriales; f__Enterobacteriaceae; g__Shigella; s__Shigella_flexneri; t__Shigella_flexneri_K-227
AFGY01000054	k__Bacteria; p__Proteobacteria; c__Gammaproteobacteria; o__Enterobacteriales; f__Enterobacteriaceae; g__Shigella; s__Shigella_flexneri; t__Shigella_flexneri_K-227
AFGY01000055	k__Bacteria; p__Proteobacteria; c__Gammaproteobacteria; o__Enterobacteriales; f__Enterobacteriaceae; g__Shigella; s__Shigella_flexneri; t__Shigella_flexneri_K-227
AFGY01000058	k__Bacteria; p__Proteobacteria; c__Gammaproteobacteria; o__Enterobacteriales; f__Enterobacteriaceae; g__Shigella; s__Shigella_flexneri; t__Shigella_flexneri_K-227
AFGY01000059	k__Bacteria; p__Proteobacteria; c__Gammaproteobacteria; o__Enterobacteriales; f__Enterobacteriaceae; g__Shigella; s__Shigella_flexneri; t__Shigella_flexneri_K-227
AFGZ01000002	k__Bacteria; p__Proteobacteria; c__Gammaproteobacteria; o__Enterobacteriales; f__Enterobacteriaceae; g__Shigella; s__Shigella_flexneri; t__Shigella_flexneri_K-304
AFGZ01000003	k__Bacteria; p__Proteobacteria; c__Gammaproteobacteria; o__Enterobacteriales; f__Enterobacteriaceae; g__Shigella; s__Shigella_flexneri; t__Shigella_flexneri_K-304
AFGZ01000050	k__Bacteria; p__Proteobacteria; c__Gammaproteobacteria; o__Enterobacteriales; f__Enterobacteriaceae; g__Shigella; s__Shigella_flexneri; t__Shigella_flexneri_K-304
AFGZ01000054	k__Bacteria; p__Proteobacteria; c__Gammaproteobacteria; o__Enterobacteriales; f__Enterobacteriaceae; g__Shigella; s__Shigella_flexneri; t__Shigella_flexneri_K-304
AFGZ01000063	k__Bacteria; p__Proteobacteria; c__Gammaproteobacteria; o__Enterobacteriales; f__Enterobacteriaceae; g__Shigella; s__Shigella_flexneri; t__Shigella_flexneri_K-304
AFGZ01000064	k__Bacteria; p__Proteobacteria; c__Gammaproteobacteria; o__Enterobacteriales; f__Enterobacteriaceae; g__Shigella; s__Shigella_flexneri; t__Shigella_flexneri_K-304
AFGZ01000065	k__Bacteria; p__Proteobacteria; c__Gammaproteobacteria; o__Enterobacteriales; f__Enterobacteriaceae; g__Shigella; s__Shigella_flexneri; t__Shigella_flexneri_K-304
AFGZ01000066	k__Bacteria; p__Proteobacteria; c__Gammaproteobacteria; o__Enterobacteriales; f__Enterobacteriaceae; g__Shigella; s__Shigella_flexneri; t__Shigella_flexneri_K-304
AFGZ01000067	k__Bacteria; p__Proteobacteria; c__Gammaproteobacteria; o__Enterobacteriales; f__Enterobacteriaceae; g__Shigella; s__Shigella_flexneri; t__Shigella_flexneri_K-304
AFGZ01000070	k__Bacteria; p__Proteobacteria; c__Gammaproteobacteria; o__Enterobacteriales; f__Enterobacteriaceae; g__Shigella; s__Shigella_flexneri; t__Shigella_flexneri_K-304
AFGZ01000071	k__Bacteria; p__Proteobacteria; c__Gammaproteobacteria; o__Enterobacteriales; f__Enterobacteriaceae; g__Shigella; s__Shigella_flexneri; t__Shigella_flexneri_K-304
AFGZ01000077	k__Bacteria; p__Proteobacteria; c__Gammaproteobacteria; o__Enterobacteriales; f__Enterobacteriaceae; g__Shigella; s__Shigella_flexneri; t__Shigella_flexneri_K-304
AFHA01000001	k__Bacteria; p__Proteobacteria; c__Gammaproteobacteria; o__Enterobacteriales; f__Enterobacteriaceae; g__Shigella; s__Shigella_flexneri; t__Shigella_flexneri_K-671
AFHA01000003	k__Bacteria; p__Proteobacteria; c__Gammaproteobacteria; o__Enterobacteriales; f__Enterobacteriaceae; g__Shigella; s__Shigella_flexneri; t__Shigella_flexneri_K-671
AFHA01000012	k__Bacteria; p__Proteobacteria; c__Gammaproteobacteria; o__Enterobacteriales; f__Enterobacteriaceae; g__Shigella; s__Shigella_flexneri; t__Shigella_flexneri_K-671
AFHA01000067	k__Bacteria; p__Proteobacteria; c__Gammaproteobacteria; o__Enterobacteriales; f__Enterobacteriaceae; g__Shigella; s__Shigella_flexneri; t__Shigella_flexneri_K-671
AFHA01000073	k__Bacteria; p__Proteobacteria; c__Gammaproteobacteria; o__Enterobacteriales; f__Enterobacteriaceae; g__Shigella; s__Shigella_flexneri; t__Shigella_flexneri_K-671
AFHA01000074	k__Bacteria; p__Proteobacteria; c__Gammaproteobacteria; o__Enterobacteriales; f__Enterobacteriaceae; g__Shigella; s__Shigella_flexneri; t__Shigella_flexneri_K-671
AFHA01000075	k__Bacteria; p__Proteobacteria; c__Gammaproteobacteria; o__Enterobacteriales; f__Enterobacteriaceae; g__Shigella; s__Shigella_flexneri; t__Shigella_flexneri_K-671
AFHA01000077	k__Bacteria; p__Proteobacteria; c__Gammaproteobacteria; o__Enterobacteriales; f__Enterobacteriaceae; g__Shigella; s__Shigella_flexneri; t__Shigella_flexneri_K-671
AFHA01000078	k__Bacteria; p__Proteobacteria; c__Gammaproteobacteria; o__Enterobacteriales; f__Enterobacteriaceae; g__Shigella; s__Shigella_flexneri; t__Shigella_flexneri_K-671
AFHA01000083	k__Bacteria; p__Proteobacteria; c__Gammaproteobacteria; o__Enterobacteriales; f__Enterobacteriaceae; g__Shigella; s__Shigella_flexneri; t__Shigella_flexneri_K-671
AFHB01000002	k__Bacteria; p__Proteobacteria; c__Gammaproteobacteria; o__Enterobacteriales; f__Enterobacteriaceae; g__Shigella; s__Shigella_flexneri; t__Shigella_flexneri_2747-71
AFHB01000027	k__Bacteria; p__Proteobacteria; c__Gammaproteobacteria; o__Enterobacteriales; f__Enterobacteriaceae; g__Shigella; s__Shigella_flexneri; t__Shigella_flexneri_2747-71
AFHB01000028	k__Bacteria; p__Proteobacteria; c__Gammaproteobacteria; o__Enterobacteriales; f__Enterobacteriaceae; g__Shigella; s__Shigella_flexneri; t__Shigella_flexneri_2747-71
AFHB01000031	k__Bacteria; p__Proteobacteria; c__Gammaproteobacteria; o__Enterobacteriales; f__Enterobacteriaceae; g__Shigella; s__Shigella_flexneri; t__Shigella_flexneri_2747-71
AFHB01000035	k__Bacteria; p__Proteobacteria; c__Gammaproteobacteria; o__Enterobacteriales; f__Enterobacteriaceae; g__Shigella; s__Shigella_flexneri; t__Shigella_flexneri_2747-71
AFHB01000036	k__Bacteria; p__Proteobacteria; c__Gammaproteobacteria; o__Enterobacteriales; f__Enterobacteriaceae; g__Shigella; s__Shigella_flexneri; t__Shigella_flexneri_2747-71
AFHB01000038	k__Bacteria; p__Proteobacteria; c__Gammaproteobacteria; o__Enterobacteriales; f__Enterobacteriaceae; g__Shigella; s__Shigella_flexneri; t__Shigella_flexneri_2747-71
AFHB01000039	k__Bacteria; p__Proteobacteria; c__Gammaproteobacteria; o__Enterobacteriales; f__Enterobacteriaceae; g__Shigella; s__Shigella_flexneri; t__Shigella_flexneri_2747-71
AFHB01000047	k__Bacteria; p__Proteobacteria; c__Gammaproteobacteria; o__Enterobacteriales; f__Enterobacteriaceae; g__Shigella; s__Shigella_flexneri; t__Shigella_flexneri_2747-71
AFHC01000011	k__Bacteria; p__Proteobacteria; c__Gammaproteobacteria; o__Enterobacteriales; f__Enterobacteriaceae; g__Shigella; s__Shigella_flexneri; t__Shigella_flexneri_4343-70
AFHC01000047	k__Bacteria; p__Proteobacteria; c__Gammaproteobacteria; o__Enterobacteriales; f__Enterobacteriaceae; g__Shigella; s__Shigella_flexneri; t__Shigella_flexneri_4343-70
AFHC01000048	k__Bacteria; p__Proteobacteria; c__Gammaproteobacteria; o__Enterobacteriales; f__Enterobacteriaceae; g__Shigella; s__Shigella_flexneri; t__Shigella_flexneri_4343-70
AFHC01000054	k__Bacteria; p__Proteobacteria; c__Gammaproteobacteria; o__Enterobacteriales; f__Enterobacteriaceae; g__Shigella; s__Shigella_flexneri; t__Shigella_flexneri_4343-70
AFHC01000055	k__Bacteria; p__Proteobacteria; c__Gammaproteobacteria; o__Enterobacteriales; f__Enterobacteriaceae; g__Shigella; s__Shigella_flexneri; t__Shigella_flexneri_4343-70
AFHC01000056	k__Bacteria; p__Proteobacteria; c__Gammaproteobacteria; o__Enterobacteriales; f__Enterobacteriaceae; g__Shigella; s__Shigella_flexneri; t__Shigella_flexneri_4343-70
AFHC01000057	k__Bacteria; p__Proteobacteria; c__Gammaproteobacteria; o__Enterobacteriales; f__Enterobacteriaceae; g__Shigella; s__Shigella_flexneri; t__Shigella_flexneri_4343-70
AFHC01000058	k__Bacteria; p__Proteobacteria; c__Gammaproteobacteria; o__Enterobacteriales; f__Enterobacteriaceae; g__Shigella; s__Shigella_flexneri; t__Shigella_flexneri_4343-70
AFHC01000060	k__Bacteria; p__Proteobacteria; c__Gammaproteobacteria; o__Enterobacteriales; f__Enterobacteriaceae; g__Shigella; s__Shigella_flexneri; t__Shigella_flexneri_4343-70
AFHD01000004	k__Bacteria; p__Proteobacteria; c__Gammaproteobacteria; o__Enterobacteriales; f__Enterobacteriaceae; g__Shigella; s__Shigella_flexneri; t__Shigella_flexneri_2930-71
AFHD01000029	k__Bacteria; p__Proteobacteria; c__Gammaproteobacteria; o__Enterobacteriales; f__Enterobacteriaceae; g__Shigella; s__Shigella_flexneri; t__Shigella_flexneri_2930-71
AFHD01000031	k__Bacteria; p__Proteobacteria; c__Gammaproteobacteria; o__Enterobacteriales; f__Enterobacteriaceae; g__Shigella; s__Shigella_flexneri; t__Shigella_flexneri_2930-71
AFHD01000036	k__Bacteria; p__Proteobacteria; c__Gammaproteobacteria; o__Enterobacteriales; f__Enterobacteriaceae; g__Shigella; s__Shigella_flexneri; t__Shigella_flexneri_2930-71
AFHD01000039	k__Bacteria; p__Proteobacteria; c__Gammaproteobacteria; o__Enterobacteriales; f__Enterobacteriaceae; g__Shigella; s__Shigella_flexneri; t__Shigella_flexneri_2930-71
AFHD01000040	k__Bacteria; p__Proteobacteria; c__Gammaproteobacteria; o__Enterobacteriales; f__Enterobacteriaceae; g__Shigella; s__Shigella_flexneri; t__Shigella_flexneri_2930-71
AFHD01000041	k__Bacteria; p__Proteobacteria; c__Gammaproteobacteria; o__Enterobacteriales; f__Enterobacteriaceae; g__Shigella; s__Shigella_flexneri; t__Shigella_flexneri_2930-71
AFHD01000042	k__Bacteria; p__Proteobacteria; c__Gammaproteobacteria; o__Enterobacteriales; f__Enterobacteriaceae; g__Shigella; s__Shigella_flexneri; t__Shigella_flexneri_2930-71
AFHD01000043	k__Bacteria; p__Proteobacteria; c__Gammaproteobacteria; o__Enterobacteriales; f__Enterobacteriaceae; g__Shigella; s__Shigella_flexneri; t__Shigella_flexneri_2930-71
AFHD01000048	k__Bacteria; p__Proteobacteria; c__Gammaproteobacteria; o__Enterobacteriales; f__Enterobacteriaceae; g__Shigella; s__Shigella_flexneri; t__Shigella_flexneri_2930-71
AFHD01000050	k__Bacteria; p__Proteobacteria; c__Gammaproteobacteria; o__Enterobacteriales; f__Enterobacteriaceae; g__Shigella; s__Shigella_flexneri; t__Shigella_flexneri_2930-71
AFHR01000079	k__Bacteria; p__Proteobacteria; c__Gammaproteobacteria; o__Enterobacteriales; f__Enterobacteriaceae; g__Enterobacter; s__Enterobacter_hormaechei; t__Enterobacter_hormaechei_ATCC_49162
AFJB01000001	k__Bacteria; p__Proteobacteria; c__Gammaproteobacteria; o__Enterobacteriales; f__Enterobacteriaceae; g__Escherichia; s__Escherichia_coli; t__Escherichia_coli_DEC2B
AFJB01000003	k__Bacteria; p__Proteobacteria; c__Gammaproteobacteria; o__Enterobacteriales; f__Enterobacteriaceae; g__Escherichia; s__Escherichia_coli; t__Escherichia_coli_DEC2B
AFJB01000023	k__Bacteria; p__Proteobacteria; c__Gammaproteobacteria; o__Enterobacteriales; f__Enterobacteriaceae; g__Escherichia; s__Escherichia_coli; t__Escherichia_coli_DEC2B
AFJB01000031	k__Bacteria; p__Proteobacteria; c__Gammaproteobacteria; o__Enterobacteriales; f__Enterobacteriaceae; g__Escherichia; s__Escherichia_coli; t__Escherichia_coli_DEC2B
AFJB01000035	k__Bacteria; p__Proteobacteria; c__Gammaproteobacteria; o__Enterobacteriales; f__Enterobacteriaceae; g__Escherichia; s__Escherichia_coli; t__Escherichia_coli_DEC2B
AFJB01000036	k__Bacteria; p__Proteobacteria; c__Gammaproteobacteria; o__Enterobacteriales; f__Enterobacteriaceae; g__Escherichia; s__Escherichia_coli; t__Escherichia_coli_DEC2B
AFJB01000037	k__Bacteria; p__Proteobacteria; c__Gammaproteobacteria; o__Enterobacteriales; f__Enterobacteriaceae; g__Escherichia; s__Escherichia_coli; t__Escherichia_coli_DEC2B
AFJB01000039	k__Bacteria; p__Proteobacteria; c__Gammaproteobacteria; o__Enterobacteriales; f__Enterobacteriaceae; g__Escherichia; s__Escherichia_coli; t__Escherichia_coli_DEC2B
AFJB01000040	k__Bacteria; p__Proteobacteria; c__Gammaproteobacteria; o__Enterobacteriales; f__Enterobacteriaceae; g__Escherichia; s__Escherichia_coli; t__Escherichia_coli_DEC2B
AFOB02000002	k__Bacteria; p__Proteobacteria; c__Gammaproteobacteria; o__Enterobacteriales; f__Enterobacteriaceae; g__Escherichia; s__Escherichia_coli; t__Escherichia_coli_O104H4_str_LB226692
AFOB02000095	k__Bacteria; p__Proteobacteria; c__Gammaproteobacteria; o__Enterobacteriales; f__Enterobacteriaceae; g__Escherichia; s__Escherichia_coli; t__Escherichia_coli_O104H4_str_LB226692
AFOB02000109	k__Bacteria; p__Proteobacteria; c__Gammaproteobacteria; o__Enterobacteriales; f__Enterobacteriaceae; g__Escherichia; s__Escherichia_coli; t__Escherichia_coli_O104H4_str_LB226692
AFOB02000112	k__Bacteria; p__Proteobacteria; c__Gammaproteobacteria; o__Enterobacteriales; f__Enterobacteriaceae; g__Escherichia; s__Escherichia_coli; t__Escherichia_coli_O104H4_str_LB226692
AFOB02000114	k__Bacteria; p__Proteobacteria; c__Gammaproteobacteria; o__Enterobacteriales; f__Enterobacteriaceae; g__Escherichia; s__Escherichia_coli; t__Escherichia_coli_O104H4_str_LB226692
AFOB02000115	k__Bacteria; p__Proteobacteria; c__Gammaproteobacteria; o__Enterobacteriales; f__Enterobacteriaceae; g__Escherichia; s__Escherichia_coli; t__Escherichia_coli_O104H4_str_LB226692
AFOW01000002	k__Bacteria; p__Proteobacteria; c__Gammaproteobacteria; o__Enterobacteriales; f__Enterobacteriaceae; g__Shigella; s__Shigella_flexneri; t__Shigella_flexneri_J1713
AFOW01000004	k__Bacteria; p__Proteobacteria; c__Gammaproteobacteria; o__Enterobacteriales; f__Enterobacteriaceae; g__Shigella; s__Shigella_flexneri; t__Shigella_flexneri_J1713
AFOW01000035	k__Bacteria; p__Proteobacteria; c__Gammaproteobacteria; o__Enterobacteriales; f__Enterobacteriaceae; g__Shigella; s__Shigella_flexneri; t__Shigella_flexneri_J1713
AFOW01000036	k__Bacteria; p__Proteobacteria; c__Gammaproteobacteria; o__Enterobacteriales; f__Enterobacteriaceae; g__Shigella; s__Shigella_flexneri; t__Shigella_flexneri_J1713
AFOW01000040	k__Bacteria; p__Proteobacteria; c__Gammaproteobacteria; o__Enterobacteriales; f__Enterobacteriaceae; g__Shigella; s__Shigella_flexneri; t__Shigella_flexneri_J1713
AFOW01000041	k__Bacteria; p__Proteobacteria; c__Gammaproteobacteria; o__Enterobacteriales; f__Enterobacteriaceae; g__Shigella; s__Shigella_flexneri; t__Shigella_flexneri_J1713
AFOW01000044	k__Bacteria; p__Proteobacteria; c__Gammaproteobacteria; o__Enterobacteriales; f__Enterobacteriaceae; g__Shigella; s__Shigella_flexneri; t__Shigella_flexneri_J1713
AFOW01000045	k__Bacteria; p__Proteobacteria; c__Gammaproteobacteria; o__Enterobacteriales; f__Enterobacteriaceae; g__Shigella; s__Shigella_flexneri; t__Shigella_flexneri_J1713
AFOW01000046	k__Bacteria; p__Proteobacteria; c__Gammaproteobacteria; o__Enterobacteriales; f__Enterobacteriaceae; g__Shigella; s__Shigella_flexneri; t__Shigella_flexneri_J1713
AFPN02000011	k__Bacteria; p__Proteobacteria; c__Gammaproteobacteria; o__Enterobacteriales; f__Enterobacteriaceae; g__Escherichia; s__Escherichia_coli; t__Escherichia_coli_O104H4_str_H112180280
AFPS01000004	k__Bacteria; p__Proteobacteria; c__Gammaproteobacteria; o__Enterobacteriales; f__Enterobacteriaceae; g__Escherichia; s__Escherichia_coli; t__Escherichia_coli_O104H4_str_01-09591
AFPS01000084	k__Bacteria; p__Proteobacteria; c__Gammaproteobacteria; o__Enterobacteriales; f__Enterobacteriaceae; g__Escherichia; s__Escherichia_coli; t__Escherichia_coli_O104H4_str_01-09591
AFPS01000089	k__Bacteria; p__Proteobacteria; c__Gammaproteobacteria; o__Enterobacteriales; f__Enterobacteriaceae; g__Escherichia; s__Escherichia_coli; t__Escherichia_coli_O104H4_str_01-09591
AFPS01000092	k__Bacteria; p__Proteobacteria; c__Gammaproteobacteria; o__Enterobacteriales; f__Enterobacteriaceae; g__Escherichia; s__Escherichia_coli; t__Escherichia_coli_O104H4_str_01-09591
AFQH01000090	k__Bacteria; p__Proteobacteria; c__Gammaproteobacteria; o__Enterobacteriales; f__Enterobacteriaceae; g__Escherichia; s__Escherichia_coli; t__Escherichia_coli_H494
AFQI01000083	k__Bacteria; p__Proteobacteria; c__Gammaproteobacteria; o__Enterobacteriales; f__Enterobacteriaceae; g__Escherichia; s__Escherichia_coli; t__Escherichia_coli_TA124
AFRH01000006	k__Bacteria; p__Proteobacteria; c__Gammaproteobacteria; o__Enterobacteriales; f__Enterobacteriaceae; g__Escherichia; s__Escherichia_coli; t__Escherichia_coli_O104H4_str_C227-11
AFRH01000010	k__Bacteria; p__Proteobacteria; c__Gammaproteobacteria; o__Enterobacteriales; f__Enterobacteriaceae; g__Escherichia; s__Escherichia_coli; t__Escherichia_coli_O104H4_str_C227-11
AFRH01000012	k__Bacteria; p__Proteobacteria; c__Gammaproteobacteria; o__Enterobacteriales; f__Enterobacteriaceae; g__Escherichia; s__Escherichia_coli; t__Escherichia_coli_O104H4_str_C227-11
AFRH01000016	k__Bacteria; p__Proteobacteria; c__Gammaproteobacteria; o__Enterobacteriales; f__Enterobacteriaceae; g__Escherichia; s__Escherichia_coli; t__Escherichia_coli_O104H4_str_C227-11
AFRI01000002	k__Bacteria; p__Proteobacteria; c__Gammaproteobacteria; o__Enterobacteriales; f__Enterobacteriaceae; g__Escherichia; s__Escherichia_coli; t__Escherichia_coli_O104H4_str_C236-11
AFRI01000007	k__Bacteria; p__Proteobacteria; c__Gammaproteobacteria; o__Enterobacteriales; f__Enterobacteriaceae; g__Escherichia; s__Escherichia_coli; t__Escherichia_coli_O104H4_str_C236-11
AFRI01000009	k__Bacteria; p__Proteobacteria; c__Gammaproteobacteria; o__Enterobacteriales; f__Enterobacteriaceae; g__Escherichia; s__Escherichia_coli; t__Escherichia_coli_O104H4_str_C236-11
AFRI01000011	k__Bacteria; p__Proteobacteria; c__Gammaproteobacteria; o__Enterobacteriales; f__Enterobacteriaceae; g__Escherichia; s__Escherichia_coli; t__Escherichia_coli_O104H4_str_C236-11
AFRI01000012	k__Bacteria; p__Proteobacteria; c__Gammaproteobacteria; o__Enterobacteriales; f__Enterobacteriaceae; g__Escherichia; s__Escherichia_coli; t__Escherichia_coli_O104H4_str_C236-11
AFRK01000002	k__Bacteria; p__Proteobacteria; c__Gammaproteobacteria; o__Enterobacteriales; f__Enterobacteriaceae; g__Escherichia; s__Escherichia_coli; t__Escherichia_coli_O104H4_str_09-7901
AFRK01000006	k__Bacteria; p__Proteobacteria; c__Gammaproteobacteria; o__Enterobacteriales; f__Enterobacteriaceae; g__Escherichia; s__Escherichia_coli; t__Escherichia_coli_O104H4_str_09-7901
AFRK01000012	k__Bacteria; p__Proteobacteria; c__Gammaproteobacteria; o__Enterobacteriales; f__Enterobacteriaceae; g__Escherichia; s__Escherichia_coli; t__Escherichia_coli_O104H4_str_09-7901
AFRK01000013	k__Bacteria; p__Proteobacteria; c__Gammaproteobacteria; o__Enterobacteriales; f__Enterobacteriaceae; g__Escherichia; s__Escherichia_coli; t__Escherichia_coli_O104H4_str_09-7901
AFRL01000013	k__Bacteria; p__Proteobacteria; c__Gammaproteobacteria; o__Enterobacteriales; f__Enterobacteriaceae; g__Escherichia; s__Escherichia_coli; t__Escherichia_coli_O104H4_str_04-8351
AFRL01000015	k__Bacteria; p__Proteobacteria; c__Gammaproteobacteria; o__Enterobacteriales; f__Enterobacteriaceae; g__Escherichia; s__Escherichia_coli; t__Escherichia_coli_O104H4_str_04-8351
AFRL01000017	k__Bacteria; p__Proteobacteria; c__Gammaproteobacteria; o__Enterobacteriales; f__Enterobacteriaceae; g__Escherichia; s__Escherichia_coli; t__Escherichia_coli_O104H4_str_04-8351
AFRL01000019	k__Bacteria; p__Proteobacteria; c__Gammaproteobacteria; o__Enterobacteriales; f__Enterobacteriaceae; g__Escherichia; s__Escherichia_coli; t__Escherichia_coli_O104H4_str_04-8351
AFRM01000012	k__Bacteria; p__Proteobacteria; c__Gammaproteobacteria; o__Enterobacteriales; f__Enterobacteriaceae; g__Escherichia; s__Escherichia_coli; t__Escherichia_coli_O104H4_str_11-3677
AFRM01000015	k__Bacteria; p__Proteobacteria; c__Gammaproteobacteria; o__Enterobacteriales; f__Enterobacteriaceae; g__Escherichia; s__Escherichia_coli; t__Escherichia_coli_O104H4_str_11-3677
AFRM01000016	k__Bacteria; p__Proteobacteria; c__Gammaproteobacteria; o__Enterobacteriales; f__Enterobacteriaceae; g__Escherichia; s__Escherichia_coli; t__Escherichia_coli_O104H4_str_11-3677
AFRM01000017	k__Bacteria; p__Proteobacteria; c__Gammaproteobacteria; o__Enterobacteriales; f__Enterobacteriaceae; g__Escherichia; s__Escherichia_coli; t__Escherichia_coli_O104H4_str_11-3677
AFRM01000018	k__Bacteria; p__Proteobacteria; c__Gammaproteobacteria; o__Enterobacteriales; f__Enterobacteriaceae; g__Escherichia; s__Escherichia_coli; t__Escherichia_coli_O104H4_str_11-3677
AFRO01000790	k__Bacteria; p__Proteobacteria; c__Gammaproteobacteria; o__Enterobacteriales; f__Enterobacteriaceae; g__Escherichia; s__Escherichia_coli; t__Escherichia_coli_O104H4_str_H112180541
AFSO01000014	k__Bacteria; p__Proteobacteria; c__Gammaproteobacteria; o__Enterobacteriales; f__Enterobacteriaceae; g__Escherichia; s__Escherichia_coli; t__Escherichia_coli_O104H4_str_H112180282
AFST01000003	k__Bacteria; p__Proteobacteria; c__Gammaproteobacteria; o__Enterobacteriales; f__Enterobacteriaceae; g__Escherichia; s__Escherichia_coli; t__Escherichia_coli_O104H4_str_C227-11
AFST01000007	k__Bacteria; p__Proteobacteria; c__Gammaproteobacteria; o__Enterobacteriales; f__Enterobacteriaceae; g__Escherichia; s__Escherichia_coli; t__Escherichia_coli_O104H4_str_C227-11
AFST01000008	k__Bacteria; p__Proteobacteria; c__Gammaproteobacteria; o__Enterobacteriales; f__Enterobacteriaceae; g__Escherichia; s__Escherichia_coli; t__Escherichia_coli_O104H4_str_C227-11
AFST01000009	k__Bacteria; p__Proteobacteria; c__Gammaproteobacteria; o__Enterobacteriales; f__Enterobacteriaceae; g__Escherichia; s__Escherichia_coli; t__Escherichia_coli_O104H4_str_C227-11
AFST01000015	k__Bacteria; p__Proteobacteria; c__Gammaproteobacteria; o__Enterobacteriales; f__Enterobacteriaceae; g__Escherichia; s__Escherichia_coli; t__Escherichia_coli_O104H4_str_C227-11
AFST01000018	k__Bacteria; p__Proteobacteria; c__Gammaproteobacteria; o__Enterobacteriales; f__Enterobacteriaceae; g__Escherichia; s__Escherichia_coli; t__Escherichia_coli_O104H4_str_C227-11
AFST01000022	k__Bacteria; p__Proteobacteria; c__Gammaproteobacteria; o__Enterobacteriales; f__Enterobacteriaceae; g__Escherichia; s__Escherichia_coli; t__Escherichia_coli_O104H4_str_C227-11
AFUX01000009	k__Bacteria; p__Proteobacteria; c__Gammaproteobacteria; o__Enterobacteriales; f__Enterobacteriaceae; g__Escherichia; s__Escherichia_coli; t__Escherichia_coli_O104H4_str_11-4404
AFUX01000018	k__Bacteria; p__Proteobacteria; c__Gammaproteobacteria; o__Enterobacteriales; f__Enterobacteriaceae; g__Escherichia; s__Escherichia_coli; t__Escherichia_coli_O104H4_str_11-4404
AFUX01000024	k__Bacteria; p__Proteobacteria; c__Gammaproteobacteria; o__Enterobacteriales; f__Enterobacteriaceae; g__Escherichia; s__Escherichia_coli; t__Escherichia_coli_O104H4_str_11-4404
AFUX01000026	k__Bacteria; p__Proteobacteria; c__Gammaproteobacteria; o__Enterobacteriales; f__Enterobacteriaceae; g__Escherichia; s__Escherichia_coli; t__Escherichia_coli_O104H4_str_11-4404
AFUX01000028	k__Bacteria; p__Proteobacteria; c__Gammaproteobacteria; o__Enterobacteriales; f__Enterobacteriaceae; g__Escherichia; s__Escherichia_coli; t__Escherichia_coli_O104H4_str_11-4404
AFUX01000029	k__Bacteria; p__Proteobacteria; c__Gammaproteobacteria; o__Enterobacteriales; f__Enterobacteriaceae; g__Escherichia; s__Escherichia_coli; t__Escherichia_coli_O104H4_str_11-4404
AFUX01000036	k__Bacteria; p__Proteobacteria; c__Gammaproteobacteria; o__Enterobacteriales; f__Enterobacteriaceae; g__Escherichia; s__Escherichia_coli; t__Escherichia_coli_O104H4_str_11-4404
AFUY01000006	k__Bacteria; p__Proteobacteria; c__Gammaproteobacteria; o__Enterobacteriales; f__Enterobacteriaceae; g__Escherichia; s__Escherichia_coli; t__Escherichia_coli_O104H4_str_11-4522
AFUY01000017	k__Bacteria; p__Proteobacteria; c__Gammaproteobacteria; o__Enterobacteriales; f__Enterobacteriaceae; g__Escherichia; s__Escherichia_coli; t__Escherichia_coli_O104H4_str_11-4522
AFUY01000025	k__Bacteria; p__Proteobacteria; c__Gammaproteobacteria; o__Enterobacteriales; f__Enterobacteriaceae; g__Escherichia; s__Escherichia_coli; t__Escherichia_coli_O104H4_str_11-4522
AFUY01000026	k__Bacteria; p__Proteobacteria; c__Gammaproteobacteria; o__Enterobacteriales; f__Enterobacteriaceae; g__Escherichia; s__Escherichia_coli; t__Escherichia_coli_O104H4_str_11-4522
AFUY01000035	k__Bacteria; p__Proteobacteria; c__Gammaproteobacteria; o__Enterobacteriales; f__Enterobacteriaceae; g__Escherichia; s__Escherichia_coli; t__Escherichia_coli_O104H4_str_11-4522
AFUZ01000012	k__Bacteria; p__Proteobacteria; c__Gammaproteobacteria; o__Enterobacteriales; f__Enterobacteriaceae; g__Escherichia; s__Escherichia_coli; t__Escherichia_coli_O104H4_str_11-4623
AFUZ01000017	k__Bacteria; p__Proteobacteria; c__Gammaproteobacteria; o__Enterobacteriales; f__Enterobacteriaceae; g__Escherichia; s__Escherichia_coli; t__Escherichia_coli_O104H4_str_11-4623
AFUZ01000024	k__Bacteria; p__Proteobacteria; c__Gammaproteobacteria; o__Enterobacteriales; f__Enterobacteriaceae; g__Escherichia; s__Escherichia_coli; t__Escherichia_coli_O104H4_str_11-4623
AFUZ01000025	k__Bacteria; p__Proteobacteria; c__Gammaproteobacteria; o__Enterobacteriales; f__Enterobacteriaceae; g__Escherichia; s__Escherichia_coli; t__Escherichia_coli_O104H4_str_11-4623
AFUZ01000027	k__Bacteria; p__Proteobacteria; c__Gammaproteobacteria; o__Enterobacteriales; f__Enterobacteriaceae; g__Escherichia; s__Escherichia_coli; t__Escherichia_coli_O104H4_str_11-4623
AFUZ01000028	k__Bacteria; p__Proteobacteria; c__Gammaproteobacteria; o__Enterobacteriales; f__Enterobacteriaceae; g__Escherichia; s__Escherichia_coli; t__Escherichia_coli_O104H4_str_11-4623
AFVA01000006	k__Bacteria; p__Proteobacteria; c__Gammaproteobacteria; o__Enterobacteriales; f__Enterobacteriaceae; g__Escherichia; s__Escherichia_coli; t__Escherichia_coli_O104H4_str_11-4632_C1
AFVA01000012	k__Bacteria; p__Proteobacteria; c__Gammaproteobacteria; o__Enterobacteriales; f__Enterobacteriaceae; g__Escherichia; s__Escherichia_coli; t__Escherichia_coli_O104H4_str_11-4632_C1
AFVA01000013	k__Bacteria; p__Proteobacteria; c__Gammaproteobacteria; o__Enterobacteriales; f__Enterobacteriaceae; g__Escherichia; s__Escherichia_coli; t__Escherichia_coli_O104H4_str_11-4632_C1
AFVA01000014	k__Bacteria; p__Proteobacteria; c__Gammaproteobacteria; o__Enterobacteriales; f__Enterobacteriaceae; g__Escherichia; s__Escherichia_coli; t__Escherichia_coli_O104H4_str_11-4632_C1
AFVA01000015	k__Bacteria; p__Proteobacteria; c__Gammaproteobacteria; o__Enterobacteriales; f__Enterobacteriaceae; g__Escherichia; s__Escherichia_coli; t__Escherichia_coli_O104H4_str_11-4632_C1
AFVA01000023	k__Bacteria; p__Proteobacteria; c__Gammaproteobacteria; o__Enterobacteriales; f__Enterobacteriaceae; g__Escherichia; s__Escherichia_coli; t__Escherichia_coli_O104H4_str_11-4632_C1
AFVA01000049	k__Bacteria; p__Proteobacteria; c__Gammaproteobacteria; o__Enterobacteriales; f__Enterobacteriaceae; g__Escherichia; s__Escherichia_coli; t__Escherichia_coli_O104H4_str_11-4632_C1
AFVB01000002	k__Bacteria; p__Proteobacteria; c__Gammaproteobacteria; o__Enterobacteriales; f__Enterobacteriaceae; g__Escherichia; s__Escherichia_coli; t__Escherichia_coli_O104H4_str_11-4632_C2
AFVB01000009	k__Bacteria; p__Proteobacteria; c__Gammaproteobacteria; o__Enterobacteriales; f__Enterobacteriaceae; g__Escherichia; s__Escherichia_coli; t__Escherichia_coli_O104H4_str_11-4632_C2
AFVB01000010	k__Bacteria; p__Proteobacteria; c__Gammaproteobacteria; o__Enterobacteriales; f__Enterobacteriaceae; g__Escherichia; s__Escherichia_coli; t__Escherichia_coli_O104H4_str_11-4632_C2
AFVB01000011	k__Bacteria; p__Proteobacteria; c__Gammaproteobacteria; o__Enterobacteriales; f__Enterobacteriaceae; g__Escherichia; s__Escherichia_coli; t__Escherichia_coli_O104H4_str_11-4632_C2
AFVB01000019	k__Bacteria; p__Proteobacteria; c__Gammaproteobacteria; o__Enterobacteriales; f__Enterobacteriaceae; g__Escherichia; s__Escherichia_coli; t__Escherichia_coli_O104H4_str_11-4632_C2
AFVB01000040	k__Bacteria; p__Proteobacteria; c__Gammaproteobacteria; o__Enterobacteriales; f__Enterobacteriaceae; g__Escherichia; s__Escherichia_coli; t__Escherichia_coli_O104H4_str_11-4632_C2
AFVC01000011	k__Bacteria; p__Proteobacteria; c__Gammaproteobacteria; o__Enterobacteriales; f__Enterobacteriaceae; g__Escherichia; s__Escherichia_coli; t__Escherichia_coli_O104H4_str_11-4632_C3
AFVC01000018	k__Bacteria; p__Proteobacteria; c__Gammaproteobacteria; o__Enterobacteriales; f__Enterobacteriaceae; g__Escherichia; s__Escherichia_coli; t__Escherichia_coli_O104H4_str_11-4632_C3
AFVC01000024	k__Bacteria; p__Proteobacteria; c__Gammaproteobacteria; o__Enterobacteriales; f__Enterobacteriaceae; g__Escherichia; s__Escherichia_coli; t__Escherichia_coli_O104H4_str_11-4632_C3
AFVC01000025	k__Bacteria; p__Proteobacteria; c__Gammaproteobacteria; o__Enterobacteriales; f__Enterobacteriaceae; g__Escherichia; s__Escherichia_coli; t__Escherichia_coli_O104H4_str_11-4632_C3
AFVC01000026	k__Bacteria; p__Proteobacteria; c__Gammaproteobacteria; o__Enterobacteriales; f__Enterobacteriaceae; g__Escherichia; s__Escherichia_coli; t__Escherichia_coli_O104H4_str_11-4632_C3
AFVC01000027	k__Bacteria; p__Proteobacteria; c__Gammaproteobacteria; o__Enterobacteriales; f__Enterobacteriaceae; g__Escherichia; s__Escherichia_coli; t__Escherichia_coli_O104H4_str_11-4632_C3
AFVC01000035	k__Bacteria; p__Proteobacteria; c__Gammaproteobacteria; o__Enterobacteriales; f__Enterobacteriaceae; g__Escherichia; s__Escherichia_coli; t__Escherichia_coli_O104H4_str_11-4632_C3
AFVD01000001	k__Bacteria; p__Proteobacteria; c__Gammaproteobacteria; o__Enterobacteriales; f__Enterobacteriaceae; g__Escherichia; s__Escherichia_coli; t__Escherichia_coli_O104H4_str_11-4632_C4
AFVD01000022	k__Bacteria; p__Proteobacteria; c__Gammaproteobacteria; o__Enterobacteriales; f__Enterobacteriaceae; g__Escherichia; s__Escherichia_coli; t__Escherichia_coli_O104H4_str_11-4632_C4
AFVD01000034	k__Bacteria; p__Proteobacteria; c__Gammaproteobacteria; o__Enterobacteriales; f__Enterobacteriaceae; g__Escherichia; s__Escherichia_coli; t__Escherichia_coli_O104H4_str_11-4632_C4
AFVD01000035	k__Bacteria; p__Proteobacteria; c__Gammaproteobacteria; o__Enterobacteriales; f__Enterobacteriaceae; g__Escherichia; s__Escherichia_coli; t__Escherichia_coli_O104H4_str_11-4632_C4
AFVD01000044	k__Bacteria; p__Proteobacteria; c__Gammaproteobacteria; o__Enterobacteriales; f__Enterobacteriaceae; g__Escherichia; s__Escherichia_coli; t__Escherichia_coli_O104H4_str_11-4632_C4
AFVE01000006	k__Bacteria; p__Proteobacteria; c__Gammaproteobacteria; o__Enterobacteriales; f__Enterobacteriaceae; g__Escherichia; s__Escherichia_coli; t__Escherichia_coli_O104H4_str_11-4632_C5
AFVE01000014	k__Bacteria; p__Proteobacteria; c__Gammaproteobacteria; o__Enterobacteriales; f__Enterobacteriaceae; g__Escherichia; s__Escherichia_coli; t__Escherichia_coli_O104H4_str_11-4632_C5
AFVE01000015	k__Bacteria; p__Proteobacteria; c__Gammaproteobacteria; o__Enterobacteriales; f__Enterobacteriaceae; g__Escherichia; s__Escherichia_coli; t__Escherichia_coli_O104H4_str_11-4632_C5
AFVE01000018	k__Bacteria; p__Proteobacteria; c__Gammaproteobacteria; o__Enterobacteriales; f__Enterobacteriaceae; g__Escherichia; s__Escherichia_coli; t__Escherichia_coli_O104H4_str_11-4632_C5
AFVE01000025	k__Bacteria; p__Proteobacteria; c__Gammaproteobacteria; o__Enterobacteriales; f__Enterobacteriaceae; g__Escherichia; s__Escherichia_coli; t__Escherichia_coli_O104H4_str_11-4632_C5
AFVE01000039	k__Bacteria; p__Proteobacteria; c__Gammaproteobacteria; o__Enterobacteriales; f__Enterobacteriaceae; g__Escherichia; s__Escherichia_coli; t__Escherichia_coli_O104H4_str_11-4632_C5
AFVS01002217	k__Bacteria; p__Proteobacteria; c__Gammaproteobacteria; o__Enterobacteriales; f__Enterobacteriaceae; g__Escherichia; s__Escherichia_coli; t__Escherichia_coli_O104H4_str_TY-2482
AFWB01000391	k__Bacteria; p__Proteobacteria; c__Gammaproteobacteria; o__Enterobacteriales; f__Enterobacteriaceae; g__Escherichia; s__Escherichia_coli; t__Escherichia_coli_O104H4_str_H112180540
AFWC01000205	k__Bacteria; p__Proteobacteria; c__Gammaproteobacteria; o__Enterobacteriales; f__Enterobacteriaceae; g__Escherichia; s__Escherichia_coli; t__Escherichia_coli_O104H4_str_H112180283
AFWO01000081	k__Bacteria; p__Proteobacteria; c__Gammaproteobacteria; o__Enterobacteriales; f__Enterobacteriaceae; g__Escherichia; s__Escherichia_coli; t__Escherichia_coli_O104H4_str_GOS1
AFWP01000003	k__Bacteria; p__Proteobacteria; c__Gammaproteobacteria; o__Enterobacteriales; f__Enterobacteriaceae; g__Escherichia; s__Escherichia_coli; t__Escherichia_coli_O104H4_str_GOS2
AFXH01000115	k__Bacteria; p__Proteobacteria; c__Gammaproteobacteria; o__Enterobacteriales; f__Enterobacteriaceae; g__Klebsiella; s__Klebsiella_pneumoniae; t__Klebsiella_pneumoniae_1191100241
AFYI01000001	k__Bacteria; p__Proteobacteria; c__Gammaproteobacteria; o__Enterobacteriales; f__Enterobacteriaceae; g__Salmonella; s__Salmonella_enterica; t__Salmonella_enterica_subsp_enterica_serovar_Infantis_str_SARB27
AFYI01000002	k__Bacteria; p__Proteobacteria; c__Gammaproteobacteria; o__Enterobacteriales; f__Enterobacteriaceae; g__Salmonella; s__Salmonella_enterica; t__Salmonella_enterica_subsp_enterica_serovar_Infantis_str_SARB27
AFYI01000006	k__Bacteria; p__Proteobacteria; c__Gammaproteobacteria; o__Enterobacteriales; f__Enterobacteriaceae; g__Salmonella; s__Salmonella_enterica; t__Salmonella_enterica_subsp_enterica_serovar_Infantis_str_SARB27
AGCI01000028	k__Bacteria; p__Proteobacteria; c__Gammaproteobacteria; o__Enterobacteriales; f__Enterobacteriaceae; g__Hafnia; s__Hafnia_alvei; t__Hafnia_alvei_ATCC_51873
AGDI01000016	k__Bacteria; p__Proteobacteria; c__Gammaproteobacteria; o__Enterobacteriales; f__Enterobacteriaceae; g__Klebsiella; s__Klebsiella_oxytoca; t__Klebsiella_oxytoca_10-5242
AGDI01000019	k__Bacteria; p__Proteobacteria; c__Gammaproteobacteria; o__Enterobacteriales; f__Enterobacteriaceae; g__Klebsiella; s__Klebsiella_oxytoca; t__Klebsiella_oxytoca_10-5242
AGDI01000022	k__Bacteria; p__Proteobacteria; c__Gammaproteobacteria; o__Enterobacteriales; f__Enterobacteriaceae; g__Klebsiella; s__Klebsiella_oxytoca; t__Klebsiella_oxytoca_10-5242
AGDI01000023	k__Bacteria; p__Proteobacteria; c__Gammaproteobacteria; o__Enterobacteriales; f__Enterobacteriaceae; g__Klebsiella; s__Klebsiella_oxytoca; t__Klebsiella_oxytoca_10-5242
AGDI01000024	k__Bacteria; p__Proteobacteria; c__Gammaproteobacteria; o__Enterobacteriales; f__Enterobacteriaceae; g__Klebsiella; s__Klebsiella_oxytoca; t__Klebsiella_oxytoca_10-5242
AGDI01000027	k__Bacteria; p__Proteobacteria; c__Gammaproteobacteria; o__Enterobacteriales; f__Enterobacteriaceae; g__Klebsiella; s__Klebsiella_oxytoca; t__Klebsiella_oxytoca_10-5242
AGDI01000029	k__Bacteria; p__Proteobacteria; c__Gammaproteobacteria; o__Enterobacteriales; f__Enterobacteriaceae; g__Klebsiella; s__Klebsiella_oxytoca; t__Klebsiella_oxytoca_10-5242
AGDJ01000017	k__Bacteria; p__Proteobacteria; c__Gammaproteobacteria; o__Enterobacteriales; f__Enterobacteriaceae; g__Klebsiella; s__Klebsiella_oxytoca; t__Klebsiella_oxytoca_10-5243
AGDJ01000023	k__Bacteria; p__Proteobacteria; c__Gammaproteobacteria; o__Enterobacteriales; f__Enterobacteriaceae; g__Klebsiella; s__Klebsiella_oxytoca; t__Klebsiella_oxytoca_10-5243
AGDJ01000027	k__Bacteria; p__Proteobacteria; c__Gammaproteobacteria; o__Enterobacteriales; f__Enterobacteriaceae; g__Klebsiella; s__Klebsiella_oxytoca; t__Klebsiella_oxytoca_10-5243
AGDJ01000028	k__Bacteria; p__Proteobacteria; c__Gammaproteobacteria; o__Enterobacteriales; f__Enterobacteriaceae; g__Klebsiella; s__Klebsiella_oxytoca; t__Klebsiella_oxytoca_10-5243
AGDJ01000030	k__Bacteria; p__Proteobacteria; c__Gammaproteobacteria; o__Enterobacteriales; f__Enterobacteriaceae; g__Klebsiella; s__Klebsiella_oxytoca; t__Klebsiella_oxytoca_10-5243
AGDJ01000034	k__Bacteria; p__Proteobacteria; c__Gammaproteobacteria; o__Enterobacteriales; f__Enterobacteriaceae; g__Klebsiella; s__Klebsiella_oxytoca; t__Klebsiella_oxytoca_10-5243
AGDJ01000037	k__Bacteria; p__Proteobacteria; c__Gammaproteobacteria; o__Enterobacteriales; f__Enterobacteriaceae; g__Klebsiella; s__Klebsiella_oxytoca; t__Klebsiella_oxytoca_10-5243
AGDL01000035	k__Bacteria; p__Proteobacteria; c__Gammaproteobacteria; o__Enterobacteriales; f__Enterobacteriaceae; g__Klebsiella; s__Klebsiella_oxytoca; t__Klebsiella_oxytoca_10-5245
AGDM01000001	k__Bacteria; p__Proteobacteria; c__Gammaproteobacteria; o__Enterobacteriales; f__Enterobacteriaceae; g__Klebsiella; s__Klebsiella_oxytoca; t__Klebsiella_oxytoca_10-5246
AGDM01000011	k__Bacteria; p__Proteobacteria; c__Gammaproteobacteria; o__Enterobacteriales; f__Enterobacteriaceae; g__Klebsiella; s__Klebsiella_oxytoca; t__Klebsiella_oxytoca_10-5246
AGDM01000015	k__Bacteria; p__Proteobacteria; c__Gammaproteobacteria; o__Enterobacteriales; f__Enterobacteriaceae; g__Klebsiella; s__Klebsiella_oxytoca; t__Klebsiella_oxytoca_10-5246
AGDM01000042	k__Bacteria; p__Proteobacteria; c__Gammaproteobacteria; o__Enterobacteriales; f__Enterobacteriaceae; g__Klebsiella; s__Klebsiella_oxytoca; t__Klebsiella_oxytoca_10-5246
AGDM01000048	k__Bacteria; p__Proteobacteria; c__Gammaproteobacteria; o__Enterobacteriales; f__Enterobacteriaceae; g__Klebsiella; s__Klebsiella_oxytoca; t__Klebsiella_oxytoca_10-5246
AGDM01000050	k__Bacteria; p__Proteobacteria; c__Gammaproteobacteria; o__Enterobacteriales; f__Enterobacteriaceae; g__Klebsiella; s__Klebsiella_oxytoca; t__Klebsiella_oxytoca_10-5246
AGDP01000012	k__Bacteria; p__Proteobacteria; c__Gammaproteobacteria; o__Enterobacteriales; f__Enterobacteriaceae; g__Klebsiella; s__Klebsiella_oxytoca; t__Klebsiella_oxytoca_10-5250
AGDP01000016	k__Bacteria; p__Proteobacteria; c__Gammaproteobacteria; o__Enterobacteriales; f__Enterobacteriaceae; g__Klebsiella; s__Klebsiella_oxytoca; t__Klebsiella_oxytoca_10-5250
AGDP01000021	k__Bacteria; p__Proteobacteria; c__Gammaproteobacteria; o__Enterobacteriales; f__Enterobacteriaceae; g__Klebsiella; s__Klebsiella_oxytoca; t__Klebsiella_oxytoca_10-5250
AGQO01000102	k__Bacteria; p__Proteobacteria; c__Gammaproteobacteria; o__Enterobacteriales; f__Enterobacteriaceae; g__Yersinia; s__Yersinia_enterocolitica; t__Yersinia_enterocolitica_subsp_palearctica_PhRBD_Ye1
AGTD01000001	k__Bacteria; p__Proteobacteria; c__Gammaproteobacteria; o__Enterobacteriales; f__Enterobacteriaceae; g__Escherichia; s__Escherichia_coli; t__Escherichia_coli_UMNF18
AGTJ01000129	k__Bacteria; p__Proteobacteria; c__Gammaproteobacteria; o__Enterobacteriales; f__Enterobacteriaceae; g__Escherichia; s__Escherichia_coli; t__Escherichia_coli_O121H19_str_MT#2
AGTK01000065	k__Bacteria; p__Proteobacteria; c__Gammaproteobacteria; o__Enterobacteriales; f__Enterobacteriaceae; g__Escherichia; s__Escherichia_coli; t__Escherichia_coli_O45H2_str_03-EN-705
AHHR01000048	k__Bacteria; p__Proteobacteria; c__Gammaproteobacteria; o__Enterobacteriales; f__Enterobacteriaceae; g__Salmonella; s__Salmonella_enterica; t__Salmonella_enterica_subsp_enterica_serovar_Montevideo_str_80959-06
AHHS01000137	k__Bacteria; p__Proteobacteria; c__Gammaproteobacteria; o__Enterobacteriales; f__Enterobacteriaceae; g__Salmonella; s__Salmonella_enterica; t__Salmonella_enterica_subsp_enterica_serovar_Montevideo_str_CT_02035278
AHHT01000023	k__Bacteria; p__Proteobacteria; c__Gammaproteobacteria; o__Enterobacteriales; f__Enterobacteriaceae; g__Salmonella; s__Salmonella_enterica; t__Salmonella_enterica_subsp_enterica_serovar_Montevideo_str_CT_02035318
AHHU01000033	k__Bacteria; p__Proteobacteria; c__Gammaproteobacteria; o__Enterobacteriales; f__Enterobacteriaceae; g__Salmonella; s__Salmonella_enterica; t__Salmonella_enterica_subsp_enterica_serovar_Montevideo_str_CT_02035320
AHHV01000036	k__Bacteria; p__Proteobacteria; c__Gammaproteobacteria; o__Enterobacteriales; f__Enterobacteriaceae; g__Salmonella; s__Salmonella_enterica; t__Salmonella_enterica_subsp_enterica_serovar_Montevideo_str_CT_02035321
AHHW01000022	k__Bacteria; p__Proteobacteria; c__Gammaproteobacteria; o__Enterobacteriales; f__Enterobacteriaceae; g__Salmonella; s__Salmonella_enterica; t__Salmonella_enterica_subsp_enterica_serovar_Montevideo_str_CT_02035327
AHIA01000050	k__Bacteria; p__Proteobacteria; c__Gammaproteobacteria; o__Enterobacteriales; f__Enterobacteriaceae; g__Salmonella; s__Salmonella_enterica; t__Salmonella_enterica_subsp_enterica_serovar_Pomona_str_ATCC_10729
AHIE01000042	k__Bacteria; p__Proteobacteria; c__Gammaproteobacteria; o__Enterobacteriales; f__Enterobacteriaceae; g__Pantoea; s__Pantoea_stewartii; t__Pantoea_stewartii_subsp_stewartii_DC283
AHIK01000021	k__Bacteria; p__Proteobacteria; c__Gammaproteobacteria; o__Enterobacteriales; f__Enterobacteriaceae; g__Salmonella; s__Salmonella_enterica; t__Salmonella_enterica_subsp_enterica_serovar_Montevideo_str_IA_2010008286
AIEV01000012	k__Bacteria; p__Proteobacteria; c__Gammaproteobacteria; o__Enterobacteriales; f__Enterobacteriaceae; g__Escherichia; s__Escherichia_coli; t__Escherichia_coli_DEC1A
AIEV01000013	k__Bacteria; p__Proteobacteria; c__Gammaproteobacteria; o__Enterobacteriales; f__Enterobacteriaceae; g__Escherichia; s__Escherichia_coli; t__Escherichia_coli_DEC1A
AIEV01000038	k__Bacteria; p__Proteobacteria; c__Gammaproteobacteria; o__Enterobacteriales; f__Enterobacteriaceae; g__Escherichia; s__Escherichia_coli; t__Escherichia_coli_DEC1A
AIEV01000041	k__Bacteria; p__Proteobacteria; c__Gammaproteobacteria; o__Enterobacteriales; f__Enterobacteriaceae; g__Escherichia; s__Escherichia_coli; t__Escherichia_coli_DEC1A
AIEV01000047	k__Bacteria; p__Proteobacteria; c__Gammaproteobacteria; o__Enterobacteriales; f__Enterobacteriaceae; g__Escherichia; s__Escherichia_coli; t__Escherichia_coli_DEC1A
AIEV01000048	k__Bacteria; p__Proteobacteria; c__Gammaproteobacteria; o__Enterobacteriales; f__Enterobacteriaceae; g__Escherichia; s__Escherichia_coli; t__Escherichia_coli_DEC1A
AIEV01000055	k__Bacteria; p__Proteobacteria; c__Gammaproteobacteria; o__Enterobacteriales; f__Enterobacteriaceae; g__Escherichia; s__Escherichia_coli; t__Escherichia_coli_DEC1A
AIEV01000056	k__Bacteria; p__Proteobacteria; c__Gammaproteobacteria; o__Enterobacteriales; f__Enterobacteriaceae; g__Escherichia; s__Escherichia_coli; t__Escherichia_coli_DEC1A
AIEV01000057	k__Bacteria; p__Proteobacteria; c__Gammaproteobacteria; o__Enterobacteriales; f__Enterobacteriaceae; g__Escherichia; s__Escherichia_coli; t__Escherichia_coli_DEC1A
AIEV01000058	k__Bacteria; p__Proteobacteria; c__Gammaproteobacteria; o__Enterobacteriales; f__Enterobacteriaceae; g__Escherichia; s__Escherichia_coli; t__Escherichia_coli_DEC1A
AIEV01000059	k__Bacteria; p__Proteobacteria; c__Gammaproteobacteria; o__Enterobacteriales; f__Enterobacteriaceae; g__Escherichia; s__Escherichia_coli; t__Escherichia_coli_DEC1A
AIEV01000060	k__Bacteria; p__Proteobacteria; c__Gammaproteobacteria; o__Enterobacteriales; f__Enterobacteriaceae; g__Escherichia; s__Escherichia_coli; t__Escherichia_coli_DEC1A
AIEV01000061	k__Bacteria; p__Proteobacteria; c__Gammaproteobacteria; o__Enterobacteriales; f__Enterobacteriaceae; g__Escherichia; s__Escherichia_coli; t__Escherichia_coli_DEC1A
AIEW01000002	k__Bacteria; p__Proteobacteria; c__Gammaproteobacteria; o__Enterobacteriales; f__Enterobacteriaceae; g__Escherichia; s__Escherichia_coli; t__Escherichia_coli_DEC1B
AIEW01000044	k__Bacteria; p__Proteobacteria; c__Gammaproteobacteria; o__Enterobacteriales; f__Enterobacteriaceae; g__Escherichia; s__Escherichia_coli; t__Escherichia_coli_DEC1B
AIEW01000045	k__Bacteria; p__Proteobacteria; c__Gammaproteobacteria; o__Enterobacteriales; f__Enterobacteriaceae; g__Escherichia; s__Escherichia_coli; t__Escherichia_coli_DEC1B
AIEW01000055	k__Bacteria; p__Proteobacteria; c__Gammaproteobacteria; o__Enterobacteriales; f__Enterobacteriaceae; g__Escherichia; s__Escherichia_coli; t__Escherichia_coli_DEC1B
AIEW01000056	k__Bacteria; p__Proteobacteria; c__Gammaproteobacteria; o__Enterobacteriales; f__Enterobacteriaceae; g__Escherichia; s__Escherichia_coli; t__Escherichia_coli_DEC1B
AIEW01000060	k__Bacteria; p__Proteobacteria; c__Gammaproteobacteria; o__Enterobacteriales; f__Enterobacteriaceae; g__Escherichia; s__Escherichia_coli; t__Escherichia_coli_DEC1B
AIEW01000061	k__Bacteria; p__Proteobacteria; c__Gammaproteobacteria; o__Enterobacteriales; f__Enterobacteriaceae; g__Escherichia; s__Escherichia_coli; t__Escherichia_coli_DEC1B
AIEW01000062	k__Bacteria; p__Proteobacteria; c__Gammaproteobacteria; o__Enterobacteriales; f__Enterobacteriaceae; g__Escherichia; s__Escherichia_coli; t__Escherichia_coli_DEC1B
AIEW01000063	k__Bacteria; p__Proteobacteria; c__Gammaproteobacteria; o__Enterobacteriales; f__Enterobacteriaceae; g__Escherichia; s__Escherichia_coli; t__Escherichia_coli_DEC1B
AIEW01000064	k__Bacteria; p__Proteobacteria; c__Gammaproteobacteria; o__Enterobacteriales; f__Enterobacteriaceae; g__Escherichia; s__Escherichia_coli; t__Escherichia_coli_DEC1B
AIEW01000065	k__Bacteria; p__Proteobacteria; c__Gammaproteobacteria; o__Enterobacteriales; f__Enterobacteriaceae; g__Escherichia; s__Escherichia_coli; t__Escherichia_coli_DEC1B
AIEX01000020	k__Bacteria; p__Proteobacteria; c__Gammaproteobacteria; o__Enterobacteriales; f__Enterobacteriaceae; g__Escherichia; s__Escherichia_coli; t__Escherichia_coli_DEC1C
AIEX01000049	k__Bacteria; p__Proteobacteria; c__Gammaproteobacteria; o__Enterobacteriales; f__Enterobacteriaceae; g__Escherichia; s__Escherichia_coli; t__Escherichia_coli_DEC1C
AIEX01000059	k__Bacteria; p__Proteobacteria; c__Gammaproteobacteria; o__Enterobacteriales; f__Enterobacteriaceae; g__Escherichia; s__Escherichia_coli; t__Escherichia_coli_DEC1C
AIEX01000060	k__Bacteria; p__Proteobacteria; c__Gammaproteobacteria; o__Enterobacteriales; f__Enterobacteriaceae; g__Escherichia; s__Escherichia_coli; t__Escherichia_coli_DEC1C
AIEX01000070	k__Bacteria; p__Proteobacteria; c__Gammaproteobacteria; o__Enterobacteriales; f__Enterobacteriaceae; g__Escherichia; s__Escherichia_coli; t__Escherichia_coli_DEC1C
AIEX01000071	k__Bacteria; p__Proteobacteria; c__Gammaproteobacteria; o__Enterobacteriales; f__Enterobacteriaceae; g__Escherichia; s__Escherichia_coli; t__Escherichia_coli_DEC1C
AIEX01000072	k__Bacteria; p__Proteobacteria; c__Gammaproteobacteria; o__Enterobacteriales; f__Enterobacteriaceae; g__Escherichia; s__Escherichia_coli; t__Escherichia_coli_DEC1C
AIEX01000073	k__Bacteria; p__Proteobacteria; c__Gammaproteobacteria; o__Enterobacteriales; f__Enterobacteriaceae; g__Escherichia; s__Escherichia_coli; t__Escherichia_coli_DEC1C
AIEX01000074	k__Bacteria; p__Proteobacteria; c__Gammaproteobacteria; o__Enterobacteriales; f__Enterobacteriaceae; g__Escherichia; s__Escherichia_coli; t__Escherichia_coli_DEC1C
AIEX01000075	k__Bacteria; p__Proteobacteria; c__Gammaproteobacteria; o__Enterobacteriales; f__Enterobacteriaceae; g__Escherichia; s__Escherichia_coli; t__Escherichia_coli_DEC1C
AIEX01000076	k__Bacteria; p__Proteobacteria; c__Gammaproteobacteria; o__Enterobacteriales; f__Enterobacteriaceae; g__Escherichia; s__Escherichia_coli; t__Escherichia_coli_DEC1C
AIEY01000026	k__Bacteria; p__Proteobacteria; c__Gammaproteobacteria; o__Enterobacteriales; f__Enterobacteriaceae; g__Escherichia; s__Escherichia_coli; t__Escherichia_coli_DEC1D
AIEY01000049	k__Bacteria; p__Proteobacteria; c__Gammaproteobacteria; o__Enterobacteriales; f__Enterobacteriaceae; g__Escherichia; s__Escherichia_coli; t__Escherichia_coli_DEC1D
AIEY01000056	k__Bacteria; p__Proteobacteria; c__Gammaproteobacteria; o__Enterobacteriales; f__Enterobacteriaceae; g__Escherichia; s__Escherichia_coli; t__Escherichia_coli_DEC1D
AIEY01000062	k__Bacteria; p__Proteobacteria; c__Gammaproteobacteria; o__Enterobacteriales; f__Enterobacteriaceae; g__Escherichia; s__Escherichia_coli; t__Escherichia_coli_DEC1D
AIEY01000063	k__Bacteria; p__Proteobacteria; c__Gammaproteobacteria; o__Enterobacteriales; f__Enterobacteriaceae; g__Escherichia; s__Escherichia_coli; t__Escherichia_coli_DEC1D
AIEY01000064	k__Bacteria; p__Proteobacteria; c__Gammaproteobacteria; o__Enterobacteriales; f__Enterobacteriaceae; g__Escherichia; s__Escherichia_coli; t__Escherichia_coli_DEC1D
AIEY01000065	k__Bacteria; p__Proteobacteria; c__Gammaproteobacteria; o__Enterobacteriales; f__Enterobacteriaceae; g__Escherichia; s__Escherichia_coli; t__Escherichia_coli_DEC1D
AIEY01000066	k__Bacteria; p__Proteobacteria; c__Gammaproteobacteria; o__Enterobacteriales; f__Enterobacteriaceae; g__Escherichia; s__Escherichia_coli; t__Escherichia_coli_DEC1D
AIEZ01000001	k__Bacteria; p__Proteobacteria; c__Gammaproteobacteria; o__Enterobacteriales; f__Enterobacteriaceae; g__Escherichia; s__Escherichia_coli; t__Escherichia_coli_DEC1E
AIEZ01000023	k__Bacteria; p__Proteobacteria; c__Gammaproteobacteria; o__Enterobacteriales; f__Enterobacteriaceae; g__Escherichia; s__Escherichia_coli; t__Escherichia_coli_DEC1E
AIEZ01000024	k__Bacteria; p__Proteobacteria; c__Gammaproteobacteria; o__Enterobacteriales; f__Enterobacteriaceae; g__Escherichia; s__Escherichia_coli; t__Escherichia_coli_DEC1E
AIEZ01000030	k__Bacteria; p__Proteobacteria; c__Gammaproteobacteria; o__Enterobacteriales; f__Enterobacteriaceae; g__Escherichia; s__Escherichia_coli; t__Escherichia_coli_DEC1E
AIEZ01000032	k__Bacteria; p__Proteobacteria; c__Gammaproteobacteria; o__Enterobacteriales; f__Enterobacteriaceae; g__Escherichia; s__Escherichia_coli; t__Escherichia_coli_DEC1E
AIEZ01000033	k__Bacteria; p__Proteobacteria; c__Gammaproteobacteria; o__Enterobacteriales; f__Enterobacteriaceae; g__Escherichia; s__Escherichia_coli; t__Escherichia_coli_DEC1E
AIEZ01000034	k__Bacteria; p__Proteobacteria; c__Gammaproteobacteria; o__Enterobacteriales; f__Enterobacteriaceae; g__Escherichia; s__Escherichia_coli; t__Escherichia_coli_DEC1E
AIEZ01000035	k__Bacteria; p__Proteobacteria; c__Gammaproteobacteria; o__Enterobacteriales; f__Enterobacteriaceae; g__Escherichia; s__Escherichia_coli; t__Escherichia_coli_DEC1E
AIEZ01000036	k__Bacteria; p__Proteobacteria; c__Gammaproteobacteria; o__Enterobacteriales; f__Enterobacteriaceae; g__Escherichia; s__Escherichia_coli; t__Escherichia_coli_DEC1E
AIFA01000029	k__Bacteria; p__Proteobacteria; c__Gammaproteobacteria; o__Enterobacteriales; f__Enterobacteriaceae; g__Escherichia; s__Escherichia_coli; t__Escherichia_coli_DEC2A
AIFA01000030	k__Bacteria; p__Proteobacteria; c__Gammaproteobacteria; o__Enterobacteriales; f__Enterobacteriaceae; g__Escherichia; s__Escherichia_coli; t__Escherichia_coli_DEC2A
AIFA01000053	k__Bacteria; p__Proteobacteria; c__Gammaproteobacteria; o__Enterobacteriales; f__Enterobacteriaceae; g__Escherichia; s__Escherichia_coli; t__Escherichia_coli_DEC2A
AIFA01000058	k__Bacteria; p__Proteobacteria; c__Gammaproteobacteria; o__Enterobacteriales; f__Enterobacteriaceae; g__Escherichia; s__Escherichia_coli; t__Escherichia_coli_DEC2A
AIFA01000065	k__Bacteria; p__Proteobacteria; c__Gammaproteobacteria; o__Enterobacteriales; f__Enterobacteriaceae; g__Escherichia; s__Escherichia_coli; t__Escherichia_coli_DEC2A
AIFA01000067	k__Bacteria; p__Proteobacteria; c__Gammaproteobacteria; o__Enterobacteriales; f__Enterobacteriaceae; g__Escherichia; s__Escherichia_coli; t__Escherichia_coli_DEC2A
AIFA01000068	k__Bacteria; p__Proteobacteria; c__Gammaproteobacteria; o__Enterobacteriales; f__Enterobacteriaceae; g__Escherichia; s__Escherichia_coli; t__Escherichia_coli_DEC2A
AIFB01000001	k__Bacteria; p__Proteobacteria; c__Gammaproteobacteria; o__Enterobacteriales; f__Enterobacteriaceae; g__Escherichia; s__Escherichia_coli; t__Escherichia_coli_DEC2C
AIFB01000005	k__Bacteria; p__Proteobacteria; c__Gammaproteobacteria; o__Enterobacteriales; f__Enterobacteriaceae; g__Escherichia; s__Escherichia_coli; t__Escherichia_coli_DEC2C
AIFB01000044	k__Bacteria; p__Proteobacteria; c__Gammaproteobacteria; o__Enterobacteriales; f__Enterobacteriaceae; g__Escherichia; s__Escherichia_coli; t__Escherichia_coli_DEC2C
AIFB01000045	k__Bacteria; p__Proteobacteria; c__Gammaproteobacteria; o__Enterobacteriales; f__Enterobacteriaceae; g__Escherichia; s__Escherichia_coli; t__Escherichia_coli_DEC2C
AIFB01000056	k__Bacteria; p__Proteobacteria; c__Gammaproteobacteria; o__Enterobacteriales; f__Enterobacteriaceae; g__Escherichia; s__Escherichia_coli; t__Escherichia_coli_DEC2C
AIFB01000057	k__Bacteria; p__Proteobacteria; c__Gammaproteobacteria; o__Enterobacteriales; f__Enterobacteriaceae; g__Escherichia; s__Escherichia_coli; t__Escherichia_coli_DEC2C
AIFB01000065	k__Bacteria; p__Proteobacteria; c__Gammaproteobacteria; o__Enterobacteriales; f__Enterobacteriaceae; g__Escherichia; s__Escherichia_coli; t__Escherichia_coli_DEC2C
AIFB01000067	k__Bacteria; p__Proteobacteria; c__Gammaproteobacteria; o__Enterobacteriales; f__Enterobacteriaceae; g__Escherichia; s__Escherichia_coli; t__Escherichia_coli_DEC2C
AIFB01000068	k__Bacteria; p__Proteobacteria; c__Gammaproteobacteria; o__Enterobacteriales; f__Enterobacteriaceae; g__Escherichia; s__Escherichia_coli; t__Escherichia_coli_DEC2C
AIFB01000070	k__Bacteria; p__Proteobacteria; c__Gammaproteobacteria; o__Enterobacteriales; f__Enterobacteriaceae; g__Escherichia; s__Escherichia_coli; t__Escherichia_coli_DEC2C
AIFB01000071	k__Bacteria; p__Proteobacteria; c__Gammaproteobacteria; o__Enterobacteriales; f__Enterobacteriaceae; g__Escherichia; s__Escherichia_coli; t__Escherichia_coli_DEC2C
AIFC01000009	k__Bacteria; p__Proteobacteria; c__Gammaproteobacteria; o__Enterobacteriales; f__Enterobacteriaceae; g__Escherichia; s__Escherichia_coli; t__Escherichia_coli_DEC2D
AIFC01000012	k__Bacteria; p__Proteobacteria; c__Gammaproteobacteria; o__Enterobacteriales; f__Enterobacteriaceae; g__Escherichia; s__Escherichia_coli; t__Escherichia_coli_DEC2D
AIFC01000020	k__Bacteria; p__Proteobacteria; c__Gammaproteobacteria; o__Enterobacteriales; f__Enterobacteriaceae; g__Escherichia; s__Escherichia_coli; t__Escherichia_coli_DEC2D
AIFC01000033	k__Bacteria; p__Proteobacteria; c__Gammaproteobacteria; o__Enterobacteriales; f__Enterobacteriaceae; g__Escherichia; s__Escherichia_coli; t__Escherichia_coli_DEC2D
AIFC01000034	k__Bacteria; p__Proteobacteria; c__Gammaproteobacteria; o__Enterobacteriales; f__Enterobacteriaceae; g__Escherichia; s__Escherichia_coli; t__Escherichia_coli_DEC2D
AIFC01000039	k__Bacteria; p__Proteobacteria; c__Gammaproteobacteria; o__Enterobacteriales; f__Enterobacteriaceae; g__Escherichia; s__Escherichia_coli; t__Escherichia_coli_DEC2D
AIFC01000040	k__Bacteria; p__Proteobacteria; c__Gammaproteobacteria; o__Enterobacteriales; f__Enterobacteriaceae; g__Escherichia; s__Escherichia_coli; t__Escherichia_coli_DEC2D
AIFC01000041	k__Bacteria; p__Proteobacteria; c__Gammaproteobacteria; o__Enterobacteriales; f__Enterobacteriaceae; g__Escherichia; s__Escherichia_coli; t__Escherichia_coli_DEC2D
AIFC01000042	k__Bacteria; p__Proteobacteria; c__Gammaproteobacteria; o__Enterobacteriales; f__Enterobacteriaceae; g__Escherichia; s__Escherichia_coli; t__Escherichia_coli_DEC2D
AIFC01000043	k__Bacteria; p__Proteobacteria; c__Gammaproteobacteria; o__Enterobacteriales; f__Enterobacteriaceae; g__Escherichia; s__Escherichia_coli; t__Escherichia_coli_DEC2D
AIFD01000001	k__Bacteria; p__Proteobacteria; c__Gammaproteobacteria; o__Enterobacteriales; f__Enterobacteriaceae; g__Escherichia; s__Escherichia_coli; t__Escherichia_coli_DEC2E
AIFD01000037	k__Bacteria; p__Proteobacteria; c__Gammaproteobacteria; o__Enterobacteriales; f__Enterobacteriaceae; g__Escherichia; s__Escherichia_coli; t__Escherichia_coli_DEC2E
AIFD01000040	k__Bacteria; p__Proteobacteria; c__Gammaproteobacteria; o__Enterobacteriales; f__Enterobacteriaceae; g__Escherichia; s__Escherichia_coli; t__Escherichia_coli_DEC2E
AIFD01000045	k__Bacteria; p__Proteobacteria; c__Gammaproteobacteria; o__Enterobacteriales; f__Enterobacteriaceae; g__Escherichia; s__Escherichia_coli; t__Escherichia_coli_DEC2E
AIFD01000046	k__Bacteria; p__Proteobacteria; c__Gammaproteobacteria; o__Enterobacteriales; f__Enterobacteriaceae; g__Escherichia; s__Escherichia_coli; t__Escherichia_coli_DEC2E
AIFD01000049	k__Bacteria; p__Proteobacteria; c__Gammaproteobacteria; o__Enterobacteriales; f__Enterobacteriaceae; g__Escherichia; s__Escherichia_coli; t__Escherichia_coli_DEC2E
AIFD01000050	k__Bacteria; p__Proteobacteria; c__Gammaproteobacteria; o__Enterobacteriales; f__Enterobacteriaceae; g__Escherichia; s__Escherichia_coli; t__Escherichia_coli_DEC2E
AIFD01000051	k__Bacteria; p__Proteobacteria; c__Gammaproteobacteria; o__Enterobacteriales; f__Enterobacteriaceae; g__Escherichia; s__Escherichia_coli; t__Escherichia_coli_DEC2E
AIFD01000054	k__Bacteria; p__Proteobacteria; c__Gammaproteobacteria; o__Enterobacteriales; f__Enterobacteriaceae; g__Escherichia; s__Escherichia_coli; t__Escherichia_coli_DEC2E
AIFE01000009	k__Bacteria; p__Proteobacteria; c__Gammaproteobacteria; o__Enterobacteriales; f__Enterobacteriaceae; g__Escherichia; s__Escherichia_coli; t__Escherichia_coli_DEC3A
AIFE01000030	k__Bacteria; p__Proteobacteria; c__Gammaproteobacteria; o__Enterobacteriales; f__Enterobacteriaceae; g__Escherichia; s__Escherichia_coli; t__Escherichia_coli_DEC3A
AIFE01000043	k__Bacteria; p__Proteobacteria; c__Gammaproteobacteria; o__Enterobacteriales; f__Enterobacteriaceae; g__Escherichia; s__Escherichia_coli; t__Escherichia_coli_DEC3A
AIFE01000052	k__Bacteria; p__Proteobacteria; c__Gammaproteobacteria; o__Enterobacteriales; f__Enterobacteriaceae; g__Escherichia; s__Escherichia_coli; t__Escherichia_coli_DEC3A
AIFE01000053	k__Bacteria; p__Proteobacteria; c__Gammaproteobacteria; o__Enterobacteriales; f__Enterobacteriaceae; g__Escherichia; s__Escherichia_coli; t__Escherichia_coli_DEC3A
AIFE01000054	k__Bacteria; p__Proteobacteria; c__Gammaproteobacteria; o__Enterobacteriales; f__Enterobacteriaceae; g__Escherichia; s__Escherichia_coli; t__Escherichia_coli_DEC3A
AIFE01000057	k__Bacteria; p__Proteobacteria; c__Gammaproteobacteria; o__Enterobacteriales; f__Enterobacteriaceae; g__Escherichia; s__Escherichia_coli; t__Escherichia_coli_DEC3A
AIFE01000058	k__Bacteria; p__Proteobacteria; c__Gammaproteobacteria; o__Enterobacteriales; f__Enterobacteriaceae; g__Escherichia; s__Escherichia_coli; t__Escherichia_coli_DEC3A
AIFE01000059	k__Bacteria; p__Proteobacteria; c__Gammaproteobacteria; o__Enterobacteriales; f__Enterobacteriaceae; g__Escherichia; s__Escherichia_coli; t__Escherichia_coli_DEC3A
AIFE01000061	k__Bacteria; p__Proteobacteria; c__Gammaproteobacteria; o__Enterobacteriales; f__Enterobacteriaceae; g__Escherichia; s__Escherichia_coli; t__Escherichia_coli_DEC3A
AIFF01000002	k__Bacteria; p__Proteobacteria; c__Gammaproteobacteria; o__Enterobacteriales; f__Enterobacteriaceae; g__Escherichia; s__Escherichia_coli; t__Escherichia_coli_DEC3B
AIFF01000003	k__Bacteria; p__Proteobacteria; c__Gammaproteobacteria; o__Enterobacteriales; f__Enterobacteriaceae; g__Escherichia; s__Escherichia_coli; t__Escherichia_coli_DEC3B
AIFF01000004	k__Bacteria; p__Proteobacteria; c__Gammaproteobacteria; o__Enterobacteriales; f__Enterobacteriaceae; g__Escherichia; s__Escherichia_coli; t__Escherichia_coli_DEC3B
AIFF01000057	k__Bacteria; p__Proteobacteria; c__Gammaproteobacteria; o__Enterobacteriales; f__Enterobacteriaceae; g__Escherichia; s__Escherichia_coli; t__Escherichia_coli_DEC3B
AIFF01000058	k__Bacteria; p__Proteobacteria; c__Gammaproteobacteria; o__Enterobacteriales; f__Enterobacteriaceae; g__Escherichia; s__Escherichia_coli; t__Escherichia_coli_DEC3B
AIFF01000059	k__Bacteria; p__Proteobacteria; c__Gammaproteobacteria; o__Enterobacteriales; f__Enterobacteriaceae; g__Escherichia; s__Escherichia_coli; t__Escherichia_coli_DEC3B
AIFF01000060	k__Bacteria; p__Proteobacteria; c__Gammaproteobacteria; o__Enterobacteriales; f__Enterobacteriaceae; g__Escherichia; s__Escherichia_coli; t__Escherichia_coli_DEC3B
AIFG01000001	k__Bacteria; p__Proteobacteria; c__Gammaproteobacteria; o__Enterobacteriales; f__Enterobacteriaceae; g__Escherichia; s__Escherichia_coli; t__Escherichia_coli_DEC3C
AIFG01000022	k__Bacteria; p__Proteobacteria; c__Gammaproteobacteria; o__Enterobacteriales; f__Enterobacteriaceae; g__Escherichia; s__Escherichia_coli; t__Escherichia_coli_DEC3C
AIFG01000057	k__Bacteria; p__Proteobacteria; c__Gammaproteobacteria; o__Enterobacteriales; f__Enterobacteriaceae; g__Escherichia; s__Escherichia_coli; t__Escherichia_coli_DEC3C
AIFG01000060	k__Bacteria; p__Proteobacteria; c__Gammaproteobacteria; o__Enterobacteriales; f__Enterobacteriaceae; g__Escherichia; s__Escherichia_coli; t__Escherichia_coli_DEC3C
AIFG01000062	k__Bacteria; p__Proteobacteria; c__Gammaproteobacteria; o__Enterobacteriales; f__Enterobacteriaceae; g__Escherichia; s__Escherichia_coli; t__Escherichia_coli_DEC3C
AIFG01000063	k__Bacteria; p__Proteobacteria; c__Gammaproteobacteria; o__Enterobacteriales; f__Enterobacteriaceae; g__Escherichia; s__Escherichia_coli; t__Escherichia_coli_DEC3C
AIFG01000064	k__Bacteria; p__Proteobacteria; c__Gammaproteobacteria; o__Enterobacteriales; f__Enterobacteriaceae; g__Escherichia; s__Escherichia_coli; t__Escherichia_coli_DEC3C
AIFG01000066	k__Bacteria; p__Proteobacteria; c__Gammaproteobacteria; o__Enterobacteriales; f__Enterobacteriaceae; g__Escherichia; s__Escherichia_coli; t__Escherichia_coli_DEC3C
AIFG01000067	k__Bacteria; p__Proteobacteria; c__Gammaproteobacteria; o__Enterobacteriales; f__Enterobacteriaceae; g__Escherichia; s__Escherichia_coli; t__Escherichia_coli_DEC3C
AIFG01000071	k__Bacteria; p__Proteobacteria; c__Gammaproteobacteria; o__Enterobacteriales; f__Enterobacteriaceae; g__Escherichia; s__Escherichia_coli; t__Escherichia_coli_DEC3C
AIFH01000001	k__Bacteria; p__Proteobacteria; c__Gammaproteobacteria; o__Enterobacteriales; f__Enterobacteriaceae; g__Escherichia; s__Escherichia_coli; t__Escherichia_coli_DEC3D
AIFH01000002	k__Bacteria; p__Proteobacteria; c__Gammaproteobacteria; o__Enterobacteriales; f__Enterobacteriaceae; g__Escherichia; s__Escherichia_coli; t__Escherichia_coli_DEC3D
AIFH01000062	k__Bacteria; p__Proteobacteria; c__Gammaproteobacteria; o__Enterobacteriales; f__Enterobacteriaceae; g__Escherichia; s__Escherichia_coli; t__Escherichia_coli_DEC3D
AIFH01000067	k__Bacteria; p__Proteobacteria; c__Gammaproteobacteria; o__Enterobacteriales; f__Enterobacteriaceae; g__Escherichia; s__Escherichia_coli; t__Escherichia_coli_DEC3D
AIFH01000069	k__Bacteria; p__Proteobacteria; c__Gammaproteobacteria; o__Enterobacteriales; f__Enterobacteriaceae; g__Escherichia; s__Escherichia_coli; t__Escherichia_coli_DEC3D
AIFH01000082	k__Bacteria; p__Proteobacteria; c__Gammaproteobacteria; o__Enterobacteriales; f__Enterobacteriaceae; g__Escherichia; s__Escherichia_coli; t__Escherichia_coli_DEC3D
AIFH01000084	k__Bacteria; p__Proteobacteria; c__Gammaproteobacteria; o__Enterobacteriales; f__Enterobacteriaceae; g__Escherichia; s__Escherichia_coli; t__Escherichia_coli_DEC3D
AIFH01000085	k__Bacteria; p__Proteobacteria; c__Gammaproteobacteria; o__Enterobacteriales; f__Enterobacteriaceae; g__Escherichia; s__Escherichia_coli; t__Escherichia_coli_DEC3D
AIFH01000090	k__Bacteria; p__Proteobacteria; c__Gammaproteobacteria; o__Enterobacteriales; f__Enterobacteriaceae; g__Escherichia; s__Escherichia_coli; t__Escherichia_coli_DEC3D
AIFH01000092	k__Bacteria; p__Proteobacteria; c__Gammaproteobacteria; o__Enterobacteriales; f__Enterobacteriaceae; g__Escherichia; s__Escherichia_coli; t__Escherichia_coli_DEC3D
AIFH01000096	k__Bacteria; p__Proteobacteria; c__Gammaproteobacteria; o__Enterobacteriales; f__Enterobacteriaceae; g__Escherichia; s__Escherichia_coli; t__Escherichia_coli_DEC3D
AIFI01000002	k__Bacteria; p__Proteobacteria; c__Gammaproteobacteria; o__Enterobacteriales; f__Enterobacteriaceae; g__Escherichia; s__Escherichia_coli; t__Escherichia_coli_DEC3E
AIFI01000062	k__Bacteria; p__Proteobacteria; c__Gammaproteobacteria; o__Enterobacteriales; f__Enterobacteriaceae; g__Escherichia; s__Escherichia_coli; t__Escherichia_coli_DEC3E
AIFI01000083	k__Bacteria; p__Proteobacteria; c__Gammaproteobacteria; o__Enterobacteriales; f__Enterobacteriaceae; g__Escherichia; s__Escherichia_coli; t__Escherichia_coli_DEC3E
AIFI01000088	k__Bacteria; p__Proteobacteria; c__Gammaproteobacteria; o__Enterobacteriales; f__Enterobacteriaceae; g__Escherichia; s__Escherichia_coli; t__Escherichia_coli_DEC3E
AIFI01000092	k__Bacteria; p__Proteobacteria; c__Gammaproteobacteria; o__Enterobacteriales; f__Enterobacteriaceae; g__Escherichia; s__Escherichia_coli; t__Escherichia_coli_DEC3E
AIFI01000095	k__Bacteria; p__Proteobacteria; c__Gammaproteobacteria; o__Enterobacteriales; f__Enterobacteriaceae; g__Escherichia; s__Escherichia_coli; t__Escherichia_coli_DEC3E
AIFJ01000001	k__Bacteria; p__Proteobacteria; c__Gammaproteobacteria; o__Enterobacteriales; f__Enterobacteriaceae; g__Escherichia; s__Escherichia_coli; t__Escherichia_coli_DEC3F
AIFJ01000004	k__Bacteria; p__Proteobacteria; c__Gammaproteobacteria; o__Enterobacteriales; f__Enterobacteriaceae; g__Escherichia; s__Escherichia_coli; t__Escherichia_coli_DEC3F
AIFJ01000007	k__Bacteria; p__Proteobacteria; c__Gammaproteobacteria; o__Enterobacteriales; f__Enterobacteriaceae; g__Escherichia; s__Escherichia_coli; t__Escherichia_coli_DEC3F
AIFJ01000035	k__Bacteria; p__Proteobacteria; c__Gammaproteobacteria; o__Enterobacteriales; f__Enterobacteriaceae; g__Escherichia; s__Escherichia_coli; t__Escherichia_coli_DEC3F
AIFJ01000037	k__Bacteria; p__Proteobacteria; c__Gammaproteobacteria; o__Enterobacteriales; f__Enterobacteriaceae; g__Escherichia; s__Escherichia_coli; t__Escherichia_coli_DEC3F
AIFJ01000070	k__Bacteria; p__Proteobacteria; c__Gammaproteobacteria; o__Enterobacteriales; f__Enterobacteriaceae; g__Escherichia; s__Escherichia_coli; t__Escherichia_coli_DEC3F
AIFJ01000080	k__Bacteria; p__Proteobacteria; c__Gammaproteobacteria; o__Enterobacteriales; f__Enterobacteriaceae; g__Escherichia; s__Escherichia_coli; t__Escherichia_coli_DEC3F
AIFJ01000086	k__Bacteria; p__Proteobacteria; c__Gammaproteobacteria; o__Enterobacteriales; f__Enterobacteriaceae; g__Escherichia; s__Escherichia_coli; t__Escherichia_coli_DEC3F
AIFJ01000087	k__Bacteria; p__Proteobacteria; c__Gammaproteobacteria; o__Enterobacteriales; f__Enterobacteriaceae; g__Escherichia; s__Escherichia_coli; t__Escherichia_coli_DEC3F
AIFJ01000088	k__Bacteria; p__Proteobacteria; c__Gammaproteobacteria; o__Enterobacteriales; f__Enterobacteriaceae; g__Escherichia; s__Escherichia_coli; t__Escherichia_coli_DEC3F
AIFJ01000089	k__Bacteria; p__Proteobacteria; c__Gammaproteobacteria; o__Enterobacteriales; f__Enterobacteriaceae; g__Escherichia; s__Escherichia_coli; t__Escherichia_coli_DEC3F
AIFJ01000090	k__Bacteria; p__Proteobacteria; c__Gammaproteobacteria; o__Enterobacteriales; f__Enterobacteriaceae; g__Escherichia; s__Escherichia_coli; t__Escherichia_coli_DEC3F
AIFJ01000091	k__Bacteria; p__Proteobacteria; c__Gammaproteobacteria; o__Enterobacteriales; f__Enterobacteriaceae; g__Escherichia; s__Escherichia_coli; t__Escherichia_coli_DEC3F
AIFK01000001	k__Bacteria; p__Proteobacteria; c__Gammaproteobacteria; o__Enterobacteriales; f__Enterobacteriaceae; g__Escherichia; s__Escherichia_coli; t__Escherichia_coli_DEC4A
AIFK01000005	k__Bacteria; p__Proteobacteria; c__Gammaproteobacteria; o__Enterobacteriales; f__Enterobacteriaceae; g__Escherichia; s__Escherichia_coli; t__Escherichia_coli_DEC4A
AIFK01000023	k__Bacteria; p__Proteobacteria; c__Gammaproteobacteria; o__Enterobacteriales; f__Enterobacteriaceae; g__Escherichia; s__Escherichia_coli; t__Escherichia_coli_DEC4A
AIFK01000041	k__Bacteria; p__Proteobacteria; c__Gammaproteobacteria; o__Enterobacteriales; f__Enterobacteriaceae; g__Escherichia; s__Escherichia_coli; t__Escherichia_coli_DEC4A
AIFK01000042	k__Bacteria; p__Proteobacteria; c__Gammaproteobacteria; o__Enterobacteriales; f__Enterobacteriaceae; g__Escherichia; s__Escherichia_coli; t__Escherichia_coli_DEC4A
AIFK01000043	k__Bacteria; p__Proteobacteria; c__Gammaproteobacteria; o__Enterobacteriales; f__Enterobacteriaceae; g__Escherichia; s__Escherichia_coli; t__Escherichia_coli_DEC4A
AIFK01000047	k__Bacteria; p__Proteobacteria; c__Gammaproteobacteria; o__Enterobacteriales; f__Enterobacteriaceae; g__Escherichia; s__Escherichia_coli; t__Escherichia_coli_DEC4A
AIFK01000048	k__Bacteria; p__Proteobacteria; c__Gammaproteobacteria; o__Enterobacteriales; f__Enterobacteriaceae; g__Escherichia; s__Escherichia_coli; t__Escherichia_coli_DEC4A
AIFK01000049	k__Bacteria; p__Proteobacteria; c__Gammaproteobacteria; o__Enterobacteriales; f__Enterobacteriaceae; g__Escherichia; s__Escherichia_coli; t__Escherichia_coli_DEC4A
AIFK01000050	k__Bacteria; p__Proteobacteria; c__Gammaproteobacteria; o__Enterobacteriales; f__Enterobacteriaceae; g__Escherichia; s__Escherichia_coli; t__Escherichia_coli_DEC4A
AIFK01000062	k__Bacteria; p__Proteobacteria; c__Gammaproteobacteria; o__Enterobacteriales; f__Enterobacteriaceae; g__Escherichia; s__Escherichia_coli; t__Escherichia_coli_DEC4A
AIFL01000001	k__Bacteria; p__Proteobacteria; c__Gammaproteobacteria; o__Enterobacteriales; f__Enterobacteriaceae; g__Escherichia; s__Escherichia_coli; t__Escherichia_coli_DEC4B
AIFL01000042	k__Bacteria; p__Proteobacteria; c__Gammaproteobacteria; o__Enterobacteriales; f__Enterobacteriaceae; g__Escherichia; s__Escherichia_coli; t__Escherichia_coli_DEC4B
AIFL01000064	k__Bacteria; p__Proteobacteria; c__Gammaproteobacteria; o__Enterobacteriales; f__Enterobacteriaceae; g__Escherichia; s__Escherichia_coli; t__Escherichia_coli_DEC4B
AIFL01000069	k__Bacteria; p__Proteobacteria; c__Gammaproteobacteria; o__Enterobacteriales; f__Enterobacteriaceae; g__Escherichia; s__Escherichia_coli; t__Escherichia_coli_DEC4B
AIFL01000072	k__Bacteria; p__Proteobacteria; c__Gammaproteobacteria; o__Enterobacteriales; f__Enterobacteriaceae; g__Escherichia; s__Escherichia_coli; t__Escherichia_coli_DEC4B
AIFL01000073	k__Bacteria; p__Proteobacteria; c__Gammaproteobacteria; o__Enterobacteriales; f__Enterobacteriaceae; g__Escherichia; s__Escherichia_coli; t__Escherichia_coli_DEC4B
AIFL01000074	k__Bacteria; p__Proteobacteria; c__Gammaproteobacteria; o__Enterobacteriales; f__Enterobacteriaceae; g__Escherichia; s__Escherichia_coli; t__Escherichia_coli_DEC4B
AIFL01000087	k__Bacteria; p__Proteobacteria; c__Gammaproteobacteria; o__Enterobacteriales; f__Enterobacteriaceae; g__Escherichia; s__Escherichia_coli; t__Escherichia_coli_DEC4B
AIFL01000088	k__Bacteria; p__Proteobacteria; c__Gammaproteobacteria; o__Enterobacteriales; f__Enterobacteriaceae; g__Escherichia; s__Escherichia_coli; t__Escherichia_coli_DEC4B
AIFM01000001	k__Bacteria; p__Proteobacteria; c__Gammaproteobacteria; o__Enterobacteriales; f__Enterobacteriaceae; g__Escherichia; s__Escherichia_coli; t__Escherichia_coli_DEC4C
AIFM01000022	k__Bacteria; p__Proteobacteria; c__Gammaproteobacteria; o__Enterobacteriales; f__Enterobacteriaceae; g__Escherichia; s__Escherichia_coli; t__Escherichia_coli_DEC4C
AIFM01000038	k__Bacteria; p__Proteobacteria; c__Gammaproteobacteria; o__Enterobacteriales; f__Enterobacteriaceae; g__Escherichia; s__Escherichia_coli; t__Escherichia_coli_DEC4C
AIFM01000043	k__Bacteria; p__Proteobacteria; c__Gammaproteobacteria; o__Enterobacteriales; f__Enterobacteriaceae; g__Escherichia; s__Escherichia_coli; t__Escherichia_coli_DEC4C
AIFM01000047	k__Bacteria; p__Proteobacteria; c__Gammaproteobacteria; o__Enterobacteriales; f__Enterobacteriaceae; g__Escherichia; s__Escherichia_coli; t__Escherichia_coli_DEC4C
AIFM01000048	k__Bacteria; p__Proteobacteria; c__Gammaproteobacteria; o__Enterobacteriales; f__Enterobacteriaceae; g__Escherichia; s__Escherichia_coli; t__Escherichia_coli_DEC4C
AIFM01000049	k__Bacteria; p__Proteobacteria; c__Gammaproteobacteria; o__Enterobacteriales; f__Enterobacteriaceae; g__Escherichia; s__Escherichia_coli; t__Escherichia_coli_DEC4C
AIFM01000050	k__Bacteria; p__Proteobacteria; c__Gammaproteobacteria; o__Enterobacteriales; f__Enterobacteriaceae; g__Escherichia; s__Escherichia_coli; t__Escherichia_coli_DEC4C
AIFM01000052	k__Bacteria; p__Proteobacteria; c__Gammaproteobacteria; o__Enterobacteriales; f__Enterobacteriaceae; g__Escherichia; s__Escherichia_coli; t__Escherichia_coli_DEC4C
AIFM01000053	k__Bacteria; p__Proteobacteria; c__Gammaproteobacteria; o__Enterobacteriales; f__Enterobacteriaceae; g__Escherichia; s__Escherichia_coli; t__Escherichia_coli_DEC4C
AIFM01000054	k__Bacteria; p__Proteobacteria; c__Gammaproteobacteria; o__Enterobacteriales; f__Enterobacteriaceae; g__Escherichia; s__Escherichia_coli; t__Escherichia_coli_DEC4C
AIFM01000055	k__Bacteria; p__Proteobacteria; c__Gammaproteobacteria; o__Enterobacteriales; f__Enterobacteriaceae; g__Escherichia; s__Escherichia_coli; t__Escherichia_coli_DEC4C
AIFN01000007	k__Bacteria; p__Proteobacteria; c__Gammaproteobacteria; o__Enterobacteriales; f__Enterobacteriaceae; g__Escherichia; s__Escherichia_coli; t__Escherichia_coli_DEC4D
AIFN01000070	k__Bacteria; p__Proteobacteria; c__Gammaproteobacteria; o__Enterobacteriales; f__Enterobacteriaceae; g__Escherichia; s__Escherichia_coli; t__Escherichia_coli_DEC4D
AIFN01000074	k__Bacteria; p__Proteobacteria; c__Gammaproteobacteria; o__Enterobacteriales; f__Enterobacteriaceae; g__Escherichia; s__Escherichia_coli; t__Escherichia_coli_DEC4D
AIFN01000075	k__Bacteria; p__Proteobacteria; c__Gammaproteobacteria; o__Enterobacteriales; f__Enterobacteriaceae; g__Escherichia; s__Escherichia_coli; t__Escherichia_coli_DEC4D
AIFN01000077	k__Bacteria; p__Proteobacteria; c__Gammaproteobacteria; o__Enterobacteriales; f__Enterobacteriaceae; g__Escherichia; s__Escherichia_coli; t__Escherichia_coli_DEC4D
AIFN01000079	k__Bacteria; p__Proteobacteria; c__Gammaproteobacteria; o__Enterobacteriales; f__Enterobacteriaceae; g__Escherichia; s__Escherichia_coli; t__Escherichia_coli_DEC4D
AIFO01000001	k__Bacteria; p__Proteobacteria; c__Gammaproteobacteria; o__Enterobacteriales; f__Enterobacteriaceae; g__Escherichia; s__Escherichia_coli; t__Escherichia_coli_DEC4E
AIFO01000004	k__Bacteria; p__Proteobacteria; c__Gammaproteobacteria; o__Enterobacteriales; f__Enterobacteriaceae; g__Escherichia; s__Escherichia_coli; t__Escherichia_coli_DEC4E
AIFO01000010	k__Bacteria; p__Proteobacteria; c__Gammaproteobacteria; o__Enterobacteriales; f__Enterobacteriaceae; g__Escherichia; s__Escherichia_coli; t__Escherichia_coli_DEC4E
AIFO01000011	k__Bacteria; p__Proteobacteria; c__Gammaproteobacteria; o__Enterobacteriales; f__Enterobacteriaceae; g__Escherichia; s__Escherichia_coli; t__Escherichia_coli_DEC4E
AIFO01000017	k__Bacteria; p__Proteobacteria; c__Gammaproteobacteria; o__Enterobacteriales; f__Enterobacteriaceae; g__Escherichia; s__Escherichia_coli; t__Escherichia_coli_DEC4E
AIFO01000051	k__Bacteria; p__Proteobacteria; c__Gammaproteobacteria; o__Enterobacteriales; f__Enterobacteriaceae; g__Escherichia; s__Escherichia_coli; t__Escherichia_coli_DEC4E
AIFO01000053	k__Bacteria; p__Proteobacteria; c__Gammaproteobacteria; o__Enterobacteriales; f__Enterobacteriaceae; g__Escherichia; s__Escherichia_coli; t__Escherichia_coli_DEC4E
AIFO01000054	k__Bacteria; p__Proteobacteria; c__Gammaproteobacteria; o__Enterobacteriales; f__Enterobacteriaceae; g__Escherichia; s__Escherichia_coli; t__Escherichia_coli_DEC4E
AIFO01000058	k__Bacteria; p__Proteobacteria; c__Gammaproteobacteria; o__Enterobacteriales; f__Enterobacteriaceae; g__Escherichia; s__Escherichia_coli; t__Escherichia_coli_DEC4E
AIFO01000059	k__Bacteria; p__Proteobacteria; c__Gammaproteobacteria; o__Enterobacteriales; f__Enterobacteriaceae; g__Escherichia; s__Escherichia_coli; t__Escherichia_coli_DEC4E
AIFO01000060	k__Bacteria; p__Proteobacteria; c__Gammaproteobacteria; o__Enterobacteriales; f__Enterobacteriaceae; g__Escherichia; s__Escherichia_coli; t__Escherichia_coli_DEC4E
AIFP01000001	k__Bacteria; p__Proteobacteria; c__Gammaproteobacteria; o__Enterobacteriales; f__Enterobacteriaceae; g__Escherichia; s__Escherichia_coli; t__Escherichia_coli_DEC4F
AIFP01000002	k__Bacteria; p__Proteobacteria; c__Gammaproteobacteria; o__Enterobacteriales; f__Enterobacteriaceae; g__Escherichia; s__Escherichia_coli; t__Escherichia_coli_DEC4F
AIFP01000056	k__Bacteria; p__Proteobacteria; c__Gammaproteobacteria; o__Enterobacteriales; f__Enterobacteriaceae; g__Escherichia; s__Escherichia_coli; t__Escherichia_coli_DEC4F
AIFP01000061	k__Bacteria; p__Proteobacteria; c__Gammaproteobacteria; o__Enterobacteriales; f__Enterobacteriaceae; g__Escherichia; s__Escherichia_coli; t__Escherichia_coli_DEC4F
AIFP01000064	k__Bacteria; p__Proteobacteria; c__Gammaproteobacteria; o__Enterobacteriales; f__Enterobacteriaceae; g__Escherichia; s__Escherichia_coli; t__Escherichia_coli_DEC4F
AIFP01000065	k__Bacteria; p__Proteobacteria; c__Gammaproteobacteria; o__Enterobacteriales; f__Enterobacteriaceae; g__Escherichia; s__Escherichia_coli; t__Escherichia_coli_DEC4F
AIFP01000066	k__Bacteria; p__Proteobacteria; c__Gammaproteobacteria; o__Enterobacteriales; f__Enterobacteriaceae; g__Escherichia; s__Escherichia_coli; t__Escherichia_coli_DEC4F
AIFP01000071	k__Bacteria; p__Proteobacteria; c__Gammaproteobacteria; o__Enterobacteriales; f__Enterobacteriaceae; g__Escherichia; s__Escherichia_coli; t__Escherichia_coli_DEC4F
AIFP01000072	k__Bacteria; p__Proteobacteria; c__Gammaproteobacteria; o__Enterobacteriales; f__Enterobacteriaceae; g__Escherichia; s__Escherichia_coli; t__Escherichia_coli_DEC4F
AIFP01000074	k__Bacteria; p__Proteobacteria; c__Gammaproteobacteria; o__Enterobacteriales; f__Enterobacteriaceae; g__Escherichia; s__Escherichia_coli; t__Escherichia_coli_DEC4F
AIFQ01000022	k__Bacteria; p__Proteobacteria; c__Gammaproteobacteria; o__Enterobacteriales; f__Enterobacteriaceae; g__Escherichia; s__Escherichia_coli; t__Escherichia_coli_DEC5A
AIFQ01000026	k__Bacteria; p__Proteobacteria; c__Gammaproteobacteria; o__Enterobacteriales; f__Enterobacteriaceae; g__Escherichia; s__Escherichia_coli; t__Escherichia_coli_DEC5A
AIFQ01000029	k__Bacteria; p__Proteobacteria; c__Gammaproteobacteria; o__Enterobacteriales; f__Enterobacteriaceae; g__Escherichia; s__Escherichia_coli; t__Escherichia_coli_DEC5A
AIFQ01000031	k__Bacteria; p__Proteobacteria; c__Gammaproteobacteria; o__Enterobacteriales; f__Enterobacteriaceae; g__Escherichia; s__Escherichia_coli; t__Escherichia_coli_DEC5A
AIFQ01000033	k__Bacteria; p__Proteobacteria; c__Gammaproteobacteria; o__Enterobacteriales; f__Enterobacteriaceae; g__Escherichia; s__Escherichia_coli; t__Escherichia_coli_DEC5A
AIFR01000001	k__Bacteria; p__Proteobacteria; c__Gammaproteobacteria; o__Enterobacteriales; f__Enterobacteriaceae; g__Escherichia; s__Escherichia_coli; t__Escherichia_coli_DEC5B
AIFR01000002	k__Bacteria; p__Proteobacteria; c__Gammaproteobacteria; o__Enterobacteriales; f__Enterobacteriaceae; g__Escherichia; s__Escherichia_coli; t__Escherichia_coli_DEC5B
AIFR01000035	k__Bacteria; p__Proteobacteria; c__Gammaproteobacteria; o__Enterobacteriales; f__Enterobacteriaceae; g__Escherichia; s__Escherichia_coli; t__Escherichia_coli_DEC5B
AIFR01000041	k__Bacteria; p__Proteobacteria; c__Gammaproteobacteria; o__Enterobacteriales; f__Enterobacteriaceae; g__Escherichia; s__Escherichia_coli; t__Escherichia_coli_DEC5B
AIFR01000047	k__Bacteria; p__Proteobacteria; c__Gammaproteobacteria; o__Enterobacteriales; f__Enterobacteriaceae; g__Escherichia; s__Escherichia_coli; t__Escherichia_coli_DEC5B
AIFR01000050	k__Bacteria; p__Proteobacteria; c__Gammaproteobacteria; o__Enterobacteriales; f__Enterobacteriaceae; g__Escherichia; s__Escherichia_coli; t__Escherichia_coli_DEC5B
AIFR01000052	k__Bacteria; p__Proteobacteria; c__Gammaproteobacteria; o__Enterobacteriales; f__Enterobacteriaceae; g__Escherichia; s__Escherichia_coli; t__Escherichia_coli_DEC5B
AIFR01000053	k__Bacteria; p__Proteobacteria; c__Gammaproteobacteria; o__Enterobacteriales; f__Enterobacteriaceae; g__Escherichia; s__Escherichia_coli; t__Escherichia_coli_DEC5B
AIFR01000071	k__Bacteria; p__Proteobacteria; c__Gammaproteobacteria; o__Enterobacteriales; f__Enterobacteriaceae; g__Escherichia; s__Escherichia_coli; t__Escherichia_coli_DEC5B
AIFS01000005	k__Bacteria; p__Proteobacteria; c__Gammaproteobacteria; o__Enterobacteriales; f__Enterobacteriaceae; g__Escherichia; s__Escherichia_coli; t__Escherichia_coli_DEC5C
AIFS01000034	k__Bacteria; p__Proteobacteria; c__Gammaproteobacteria; o__Enterobacteriales; f__Enterobacteriaceae; g__Escherichia; s__Escherichia_coli; t__Escherichia_coli_DEC5C
AIFS01000041	k__Bacteria; p__Proteobacteria; c__Gammaproteobacteria; o__Enterobacteriales; f__Enterobacteriaceae; g__Escherichia; s__Escherichia_coli; t__Escherichia_coli_DEC5C
AIFS01000047	k__Bacteria; p__Proteobacteria; c__Gammaproteobacteria; o__Enterobacteriales; f__Enterobacteriaceae; g__Escherichia; s__Escherichia_coli; t__Escherichia_coli_DEC5C
AIFS01000050	k__Bacteria; p__Proteobacteria; c__Gammaproteobacteria; o__Enterobacteriales; f__Enterobacteriaceae; g__Escherichia; s__Escherichia_coli; t__Escherichia_coli_DEC5C
AIFS01000051	k__Bacteria; p__Proteobacteria; c__Gammaproteobacteria; o__Enterobacteriales; f__Enterobacteriaceae; g__Escherichia; s__Escherichia_coli; t__Escherichia_coli_DEC5C
AIFT01000003	k__Bacteria; p__Proteobacteria; c__Gammaproteobacteria; o__Enterobacteriales; f__Enterobacteriaceae; g__Escherichia; s__Escherichia_coli; t__Escherichia_coli_DEC5D
AIFT01000025	k__Bacteria; p__Proteobacteria; c__Gammaproteobacteria; o__Enterobacteriales; f__Enterobacteriaceae; g__Escherichia; s__Escherichia_coli; t__Escherichia_coli_DEC5D
AIFT01000037	k__Bacteria; p__Proteobacteria; c__Gammaproteobacteria; o__Enterobacteriales; f__Enterobacteriaceae; g__Escherichia; s__Escherichia_coli; t__Escherichia_coli_DEC5D
AIFT01000038	k__Bacteria; p__Proteobacteria; c__Gammaproteobacteria; o__Enterobacteriales; f__Enterobacteriaceae; g__Escherichia; s__Escherichia_coli; t__Escherichia_coli_DEC5D
AIFU01000002	k__Bacteria; p__Proteobacteria; c__Gammaproteobacteria; o__Enterobacteriales; f__Enterobacteriaceae; g__Escherichia; s__Escherichia_coli; t__Escherichia_coli_DEC5E
AIFU01000018	k__Bacteria; p__Proteobacteria; c__Gammaproteobacteria; o__Enterobacteriales; f__Enterobacteriaceae; g__Escherichia; s__Escherichia_coli; t__Escherichia_coli_DEC5E
AIFU01000020	k__Bacteria; p__Proteobacteria; c__Gammaproteobacteria; o__Enterobacteriales; f__Enterobacteriaceae; g__Escherichia; s__Escherichia_coli; t__Escherichia_coli_DEC5E
AIFU01000021	k__Bacteria; p__Proteobacteria; c__Gammaproteobacteria; o__Enterobacteriales; f__Enterobacteriaceae; g__Escherichia; s__Escherichia_coli; t__Escherichia_coli_DEC5E
AIFU01000022	k__Bacteria; p__Proteobacteria; c__Gammaproteobacteria; o__Enterobacteriales; f__Enterobacteriaceae; g__Escherichia; s__Escherichia_coli; t__Escherichia_coli_DEC5E
AIFU01000023	k__Bacteria; p__Proteobacteria; c__Gammaproteobacteria; o__Enterobacteriales; f__Enterobacteriaceae; g__Escherichia; s__Escherichia_coli; t__Escherichia_coli_DEC5E
AIFU01000024	k__Bacteria; p__Proteobacteria; c__Gammaproteobacteria; o__Enterobacteriales; f__Enterobacteriaceae; g__Escherichia; s__Escherichia_coli; t__Escherichia_coli_DEC5E
AIFU01000025	k__Bacteria; p__Proteobacteria; c__Gammaproteobacteria; o__Enterobacteriales; f__Enterobacteriaceae; g__Escherichia; s__Escherichia_coli; t__Escherichia_coli_DEC5E
AIFU01000026	k__Bacteria; p__Proteobacteria; c__Gammaproteobacteria; o__Enterobacteriales; f__Enterobacteriaceae; g__Escherichia; s__Escherichia_coli; t__Escherichia_coli_DEC5E
AIFU01000027	k__Bacteria; p__Proteobacteria; c__Gammaproteobacteria; o__Enterobacteriales; f__Enterobacteriaceae; g__Escherichia; s__Escherichia_coli; t__Escherichia_coli_DEC5E
AIFV01000002	k__Bacteria; p__Proteobacteria; c__Gammaproteobacteria; o__Enterobacteriales; f__Enterobacteriaceae; g__Escherichia; s__Escherichia_coli; t__Escherichia_coli_DEC6A
AIFV01000024	k__Bacteria; p__Proteobacteria; c__Gammaproteobacteria; o__Enterobacteriales; f__Enterobacteriaceae; g__Escherichia; s__Escherichia_coli; t__Escherichia_coli_DEC6A
AIFV01000031	k__Bacteria; p__Proteobacteria; c__Gammaproteobacteria; o__Enterobacteriales; f__Enterobacteriaceae; g__Escherichia; s__Escherichia_coli; t__Escherichia_coli_DEC6A
AIFV01000034	k__Bacteria; p__Proteobacteria; c__Gammaproteobacteria; o__Enterobacteriales; f__Enterobacteriaceae; g__Escherichia; s__Escherichia_coli; t__Escherichia_coli_DEC6A
AIFV01000035	k__Bacteria; p__Proteobacteria; c__Gammaproteobacteria; o__Enterobacteriales; f__Enterobacteriaceae; g__Escherichia; s__Escherichia_coli; t__Escherichia_coli_DEC6A
AIFV01000036	k__Bacteria; p__Proteobacteria; c__Gammaproteobacteria; o__Enterobacteriales; f__Enterobacteriaceae; g__Escherichia; s__Escherichia_coli; t__Escherichia_coli_DEC6A
AIFV01000038	k__Bacteria; p__Proteobacteria; c__Gammaproteobacteria; o__Enterobacteriales; f__Enterobacteriaceae; g__Escherichia; s__Escherichia_coli; t__Escherichia_coli_DEC6A
AIFV01000039	k__Bacteria; p__Proteobacteria; c__Gammaproteobacteria; o__Enterobacteriales; f__Enterobacteriaceae; g__Escherichia; s__Escherichia_coli; t__Escherichia_coli_DEC6A
AIFW01000001	k__Bacteria; p__Proteobacteria; c__Gammaproteobacteria; o__Enterobacteriales; f__Enterobacteriaceae; g__Escherichia; s__Escherichia_coli; t__Escherichia_coli_DEC6B
AIFW01000002	k__Bacteria; p__Proteobacteria; c__Gammaproteobacteria; o__Enterobacteriales; f__Enterobacteriaceae; g__Escherichia; s__Escherichia_coli; t__Escherichia_coli_DEC6B
AIFW01000037	k__Bacteria; p__Proteobacteria; c__Gammaproteobacteria; o__Enterobacteriales; f__Enterobacteriaceae; g__Escherichia; s__Escherichia_coli; t__Escherichia_coli_DEC6B
AIFW01000038	k__Bacteria; p__Proteobacteria; c__Gammaproteobacteria; o__Enterobacteriales; f__Enterobacteriaceae; g__Escherichia; s__Escherichia_coli; t__Escherichia_coli_DEC6B
AIFW01000042	k__Bacteria; p__Proteobacteria; c__Gammaproteobacteria; o__Enterobacteriales; f__Enterobacteriaceae; g__Escherichia; s__Escherichia_coli; t__Escherichia_coli_DEC6B
AIFW01000043	k__Bacteria; p__Proteobacteria; c__Gammaproteobacteria; o__Enterobacteriales; f__Enterobacteriaceae; g__Escherichia; s__Escherichia_coli; t__Escherichia_coli_DEC6B
AIFW01000045	k__Bacteria; p__Proteobacteria; c__Gammaproteobacteria; o__Enterobacteriales; f__Enterobacteriaceae; g__Escherichia; s__Escherichia_coli; t__Escherichia_coli_DEC6B
AIFW01000046	k__Bacteria; p__Proteobacteria; c__Gammaproteobacteria; o__Enterobacteriales; f__Enterobacteriaceae; g__Escherichia; s__Escherichia_coli; t__Escherichia_coli_DEC6B
AIFW01000047	k__Bacteria; p__Proteobacteria; c__Gammaproteobacteria; o__Enterobacteriales; f__Enterobacteriaceae; g__Escherichia; s__Escherichia_coli; t__Escherichia_coli_DEC6B
AIFW01000048	k__Bacteria; p__Proteobacteria; c__Gammaproteobacteria; o__Enterobacteriales; f__Enterobacteriaceae; g__Escherichia; s__Escherichia_coli; t__Escherichia_coli_DEC6B
AIFX01000030	k__Bacteria; p__Proteobacteria; c__Gammaproteobacteria; o__Enterobacteriales; f__Enterobacteriaceae; g__Escherichia; s__Escherichia_coli; t__Escherichia_coli_DEC6C
AIFX01000031	k__Bacteria; p__Proteobacteria; c__Gammaproteobacteria; o__Enterobacteriales; f__Enterobacteriaceae; g__Escherichia; s__Escherichia_coli; t__Escherichia_coli_DEC6C
AIFX01000062	k__Bacteria; p__Proteobacteria; c__Gammaproteobacteria; o__Enterobacteriales; f__Enterobacteriaceae; g__Escherichia; s__Escherichia_coli; t__Escherichia_coli_DEC6C
AIFX01000065	k__Bacteria; p__Proteobacteria; c__Gammaproteobacteria; o__Enterobacteriales; f__Enterobacteriaceae; g__Escherichia; s__Escherichia_coli; t__Escherichia_coli_DEC6C
AIFX01000066	k__Bacteria; p__Proteobacteria; c__Gammaproteobacteria; o__Enterobacteriales; f__Enterobacteriaceae; g__Escherichia; s__Escherichia_coli; t__Escherichia_coli_DEC6C
AIFX01000068	k__Bacteria; p__Proteobacteria; c__Gammaproteobacteria; o__Enterobacteriales; f__Enterobacteriaceae; g__Escherichia; s__Escherichia_coli; t__Escherichia_coli_DEC6C
AIFX01000069	k__Bacteria; p__Proteobacteria; c__Gammaproteobacteria; o__Enterobacteriales; f__Enterobacteriaceae; g__Escherichia; s__Escherichia_coli; t__Escherichia_coli_DEC6C
AIFX01000070	k__Bacteria; p__Proteobacteria; c__Gammaproteobacteria; o__Enterobacteriales; f__Enterobacteriaceae; g__Escherichia; s__Escherichia_coli; t__Escherichia_coli_DEC6C
AIFY01000009	k__Bacteria; p__Proteobacteria; c__Gammaproteobacteria; o__Enterobacteriales; f__Enterobacteriaceae; g__Escherichia; s__Escherichia_coli; t__Escherichia_coli_DEC6D
AIFY01000012	k__Bacteria; p__Proteobacteria; c__Gammaproteobacteria; o__Enterobacteriales; f__Enterobacteriaceae; g__Escherichia; s__Escherichia_coli; t__Escherichia_coli_DEC6D
AIFY01000039	k__Bacteria; p__Proteobacteria; c__Gammaproteobacteria; o__Enterobacteriales; f__Enterobacteriaceae; g__Escherichia; s__Escherichia_coli; t__Escherichia_coli_DEC6D
AIFY01000053	k__Bacteria; p__Proteobacteria; c__Gammaproteobacteria; o__Enterobacteriales; f__Enterobacteriaceae; g__Escherichia; s__Escherichia_coli; t__Escherichia_coli_DEC6D
AIFY01000054	k__Bacteria; p__Proteobacteria; c__Gammaproteobacteria; o__Enterobacteriales; f__Enterobacteriaceae; g__Escherichia; s__Escherichia_coli; t__Escherichia_coli_DEC6D
AIFY01000056	k__Bacteria; p__Proteobacteria; c__Gammaproteobacteria; o__Enterobacteriales; f__Enterobacteriaceae; g__Escherichia; s__Escherichia_coli; t__Escherichia_coli_DEC6D
AIFZ01000001	k__Bacteria; p__Proteobacteria; c__Gammaproteobacteria; o__Enterobacteriales; f__Enterobacteriaceae; g__Escherichia; s__Escherichia_coli; t__Escherichia_coli_DEC6E
AIFZ01000002	k__Bacteria; p__Proteobacteria; c__Gammaproteobacteria; o__Enterobacteriales; f__Enterobacteriaceae; g__Escherichia; s__Escherichia_coli; t__Escherichia_coli_DEC6E
AIFZ01000027	k__Bacteria; p__Proteobacteria; c__Gammaproteobacteria; o__Enterobacteriales; f__Enterobacteriaceae; g__Escherichia; s__Escherichia_coli; t__Escherichia_coli_DEC6E
AIFZ01000030	k__Bacteria; p__Proteobacteria; c__Gammaproteobacteria; o__Enterobacteriales; f__Enterobacteriaceae; g__Escherichia; s__Escherichia_coli; t__Escherichia_coli_DEC6E
AIFZ01000031	k__Bacteria; p__Proteobacteria; c__Gammaproteobacteria; o__Enterobacteriales; f__Enterobacteriaceae; g__Escherichia; s__Escherichia_coli; t__Escherichia_coli_DEC6E
AIFZ01000033	k__Bacteria; p__Proteobacteria; c__Gammaproteobacteria; o__Enterobacteriales; f__Enterobacteriaceae; g__Escherichia; s__Escherichia_coli; t__Escherichia_coli_DEC6E
AIFZ01000035	k__Bacteria; p__Proteobacteria; c__Gammaproteobacteria; o__Enterobacteriales; f__Enterobacteriaceae; g__Escherichia; s__Escherichia_coli; t__Escherichia_coli_DEC6E
AIFZ01000036	k__Bacteria; p__Proteobacteria; c__Gammaproteobacteria; o__Enterobacteriales; f__Enterobacteriaceae; g__Escherichia; s__Escherichia_coli; t__Escherichia_coli_DEC6E
AIFZ01000039	k__Bacteria; p__Proteobacteria; c__Gammaproteobacteria; o__Enterobacteriales; f__Enterobacteriaceae; g__Escherichia; s__Escherichia_coli; t__Escherichia_coli_DEC6E
AIFZ01000040	k__Bacteria; p__Proteobacteria; c__Gammaproteobacteria; o__Enterobacteriales; f__Enterobacteriaceae; g__Escherichia; s__Escherichia_coli; t__Escherichia_coli_DEC6E
AIGA01000027	k__Bacteria; p__Proteobacteria; c__Gammaproteobacteria; o__Enterobacteriales; f__Enterobacteriaceae; g__Escherichia; s__Escherichia_coli; t__Escherichia_coli_DEC7A
AIGA01000042	k__Bacteria; p__Proteobacteria; c__Gammaproteobacteria; o__Enterobacteriales; f__Enterobacteriaceae; g__Escherichia; s__Escherichia_coli; t__Escherichia_coli_DEC7A
AIGA01000048	k__Bacteria; p__Proteobacteria; c__Gammaproteobacteria; o__Enterobacteriales; f__Enterobacteriaceae; g__Escherichia; s__Escherichia_coli; t__Escherichia_coli_DEC7A
AIGA01000049	k__Bacteria; p__Proteobacteria; c__Gammaproteobacteria; o__Enterobacteriales; f__Enterobacteriaceae; g__Escherichia; s__Escherichia_coli; t__Escherichia_coli_DEC7A
AIGA01000056	k__Bacteria; p__Proteobacteria; c__Gammaproteobacteria; o__Enterobacteriales; f__Enterobacteriaceae; g__Escherichia; s__Escherichia_coli; t__Escherichia_coli_DEC7A
AIGA01000057	k__Bacteria; p__Proteobacteria; c__Gammaproteobacteria; o__Enterobacteriales; f__Enterobacteriaceae; g__Escherichia; s__Escherichia_coli; t__Escherichia_coli_DEC7A
AIGA01000058	k__Bacteria; p__Proteobacteria; c__Gammaproteobacteria; o__Enterobacteriales; f__Enterobacteriaceae; g__Escherichia; s__Escherichia_coli; t__Escherichia_coli_DEC7A
AIGA01000059	k__Bacteria; p__Proteobacteria; c__Gammaproteobacteria; o__Enterobacteriales; f__Enterobacteriaceae; g__Escherichia; s__Escherichia_coli; t__Escherichia_coli_DEC7A
AIGA01000060	k__Bacteria; p__Proteobacteria; c__Gammaproteobacteria; o__Enterobacteriales; f__Enterobacteriaceae; g__Escherichia; s__Escherichia_coli; t__Escherichia_coli_DEC7A
AIGA01000061	k__Bacteria; p__Proteobacteria; c__Gammaproteobacteria; o__Enterobacteriales; f__Enterobacteriaceae; g__Escherichia; s__Escherichia_coli; t__Escherichia_coli_DEC7A
AIGA01000062	k__Bacteria; p__Proteobacteria; c__Gammaproteobacteria; o__Enterobacteriales; f__Enterobacteriaceae; g__Escherichia; s__Escherichia_coli; t__Escherichia_coli_DEC7A
AIGB01000001	k__Bacteria; p__Proteobacteria; c__Gammaproteobacteria; o__Enterobacteriales; f__Enterobacteriaceae; g__Escherichia; s__Escherichia_coli; t__Escherichia_coli_DEC7B
AIGB01000026	k__Bacteria; p__Proteobacteria; c__Gammaproteobacteria; o__Enterobacteriales; f__Enterobacteriaceae; g__Escherichia; s__Escherichia_coli; t__Escherichia_coli_DEC7B
AIGB01000031	k__Bacteria; p__Proteobacteria; c__Gammaproteobacteria; o__Enterobacteriales; f__Enterobacteriaceae; g__Escherichia; s__Escherichia_coli; t__Escherichia_coli_DEC7B
AIGB01000035	k__Bacteria; p__Proteobacteria; c__Gammaproteobacteria; o__Enterobacteriales; f__Enterobacteriaceae; g__Escherichia; s__Escherichia_coli; t__Escherichia_coli_DEC7B
AIGB01000036	k__Bacteria; p__Proteobacteria; c__Gammaproteobacteria; o__Enterobacteriales; f__Enterobacteriaceae; g__Escherichia; s__Escherichia_coli; t__Escherichia_coli_DEC7B
AIGB01000037	k__Bacteria; p__Proteobacteria; c__Gammaproteobacteria; o__Enterobacteriales; f__Enterobacteriaceae; g__Escherichia; s__Escherichia_coli; t__Escherichia_coli_DEC7B
AIGB01000040	k__Bacteria; p__Proteobacteria; c__Gammaproteobacteria; o__Enterobacteriales; f__Enterobacteriaceae; g__Escherichia; s__Escherichia_coli; t__Escherichia_coli_DEC7B
AIGC01000001	k__Bacteria; p__Proteobacteria; c__Gammaproteobacteria; o__Enterobacteriales; f__Enterobacteriaceae; g__Escherichia; s__Escherichia_coli; t__Escherichia_coli_DEC7C
AIGC01000016	k__Bacteria; p__Proteobacteria; c__Gammaproteobacteria; o__Enterobacteriales; f__Enterobacteriaceae; g__Escherichia; s__Escherichia_coli; t__Escherichia_coli_DEC7C
AIGC01000018	k__Bacteria; p__Proteobacteria; c__Gammaproteobacteria; o__Enterobacteriales; f__Enterobacteriaceae; g__Escherichia; s__Escherichia_coli; t__Escherichia_coli_DEC7C
AIGC01000019	k__Bacteria; p__Proteobacteria; c__Gammaproteobacteria; o__Enterobacteriales; f__Enterobacteriaceae; g__Escherichia; s__Escherichia_coli; t__Escherichia_coli_DEC7C
AIGC01000022	k__Bacteria; p__Proteobacteria; c__Gammaproteobacteria; o__Enterobacteriales; f__Enterobacteriaceae; g__Escherichia; s__Escherichia_coli; t__Escherichia_coli_DEC7C
AIGC01000023	k__Bacteria; p__Proteobacteria; c__Gammaproteobacteria; o__Enterobacteriales; f__Enterobacteriaceae; g__Escherichia; s__Escherichia_coli; t__Escherichia_coli_DEC7C
AIGC01000024	k__Bacteria; p__Proteobacteria; c__Gammaproteobacteria; o__Enterobacteriales; f__Enterobacteriaceae; g__Escherichia; s__Escherichia_coli; t__Escherichia_coli_DEC7C
AIGC01000025	k__Bacteria; p__Proteobacteria; c__Gammaproteobacteria; o__Enterobacteriales; f__Enterobacteriaceae; g__Escherichia; s__Escherichia_coli; t__Escherichia_coli_DEC7C
AIGC01000026	k__Bacteria; p__Proteobacteria; c__Gammaproteobacteria; o__Enterobacteriales; f__Enterobacteriaceae; g__Escherichia; s__Escherichia_coli; t__Escherichia_coli_DEC7C
AIGC01000027	k__Bacteria; p__Proteobacteria; c__Gammaproteobacteria; o__Enterobacteriales; f__Enterobacteriaceae; g__Escherichia; s__Escherichia_coli; t__Escherichia_coli_DEC7C
AIGD01000001	k__Bacteria; p__Proteobacteria; c__Gammaproteobacteria; o__Enterobacteriales; f__Enterobacteriaceae; g__Escherichia; s__Escherichia_coli; t__Escherichia_coli_DEC7D
AIGD01000020	k__Bacteria; p__Proteobacteria; c__Gammaproteobacteria; o__Enterobacteriales; f__Enterobacteriaceae; g__Escherichia; s__Escherichia_coli; t__Escherichia_coli_DEC7D
AIGD01000023	k__Bacteria; p__Proteobacteria; c__Gammaproteobacteria; o__Enterobacteriales; f__Enterobacteriaceae; g__Escherichia; s__Escherichia_coli; t__Escherichia_coli_DEC7D
AIGD01000025	k__Bacteria; p__Proteobacteria; c__Gammaproteobacteria; o__Enterobacteriales; f__Enterobacteriaceae; g__Escherichia; s__Escherichia_coli; t__Escherichia_coli_DEC7D
AIGD01000027	k__Bacteria; p__Proteobacteria; c__Gammaproteobacteria; o__Enterobacteriales; f__Enterobacteriaceae; g__Escherichia; s__Escherichia_coli; t__Escherichia_coli_DEC7D
AIGD01000029	k__Bacteria; p__Proteobacteria; c__Gammaproteobacteria; o__Enterobacteriales; f__Enterobacteriaceae; g__Escherichia; s__Escherichia_coli; t__Escherichia_coli_DEC7D
AIGE01000003	k__Bacteria; p__Proteobacteria; c__Gammaproteobacteria; o__Enterobacteriales; f__Enterobacteriaceae; g__Escherichia; s__Escherichia_coli; t__Escherichia_coli_DEC7E
AIGE01000024	k__Bacteria; p__Proteobacteria; c__Gammaproteobacteria; o__Enterobacteriales; f__Enterobacteriaceae; g__Escherichia; s__Escherichia_coli; t__Escherichia_coli_DEC7E
AIGE01000031	k__Bacteria; p__Proteobacteria; c__Gammaproteobacteria; o__Enterobacteriales; f__Enterobacteriaceae; g__Escherichia; s__Escherichia_coli; t__Escherichia_coli_DEC7E
AIGE01000035	k__Bacteria; p__Proteobacteria; c__Gammaproteobacteria; o__Enterobacteriales; f__Enterobacteriaceae; g__Escherichia; s__Escherichia_coli; t__Escherichia_coli_DEC7E
AIGE01000036	k__Bacteria; p__Proteobacteria; c__Gammaproteobacteria; o__Enterobacteriales; f__Enterobacteriaceae; g__Escherichia; s__Escherichia_coli; t__Escherichia_coli_DEC7E
AIGE01000038	k__Bacteria; p__Proteobacteria; c__Gammaproteobacteria; o__Enterobacteriales; f__Enterobacteriaceae; g__Escherichia; s__Escherichia_coli; t__Escherichia_coli_DEC7E
AIGE01000039	k__Bacteria; p__Proteobacteria; c__Gammaproteobacteria; o__Enterobacteriales; f__Enterobacteriaceae; g__Escherichia; s__Escherichia_coli; t__Escherichia_coli_DEC7E
AIGF01000001	k__Bacteria; p__Proteobacteria; c__Gammaproteobacteria; o__Enterobacteriales; f__Enterobacteriaceae; g__Escherichia; s__Escherichia_coli; t__Escherichia_coli_DEC8A
AIGF01000002	k__Bacteria; p__Proteobacteria; c__Gammaproteobacteria; o__Enterobacteriales; f__Enterobacteriaceae; g__Escherichia; s__Escherichia_coli; t__Escherichia_coli_DEC8A
AIGF01000040	k__Bacteria; p__Proteobacteria; c__Gammaproteobacteria; o__Enterobacteriales; f__Enterobacteriaceae; g__Escherichia; s__Escherichia_coli; t__Escherichia_coli_DEC8A
AIGF01000041	k__Bacteria; p__Proteobacteria; c__Gammaproteobacteria; o__Enterobacteriales; f__Enterobacteriaceae; g__Escherichia; s__Escherichia_coli; t__Escherichia_coli_DEC8A
AIGF01000047	k__Bacteria; p__Proteobacteria; c__Gammaproteobacteria; o__Enterobacteriales; f__Enterobacteriaceae; g__Escherichia; s__Escherichia_coli; t__Escherichia_coli_DEC8A
AIGF01000048	k__Bacteria; p__Proteobacteria; c__Gammaproteobacteria; o__Enterobacteriales; f__Enterobacteriaceae; g__Escherichia; s__Escherichia_coli; t__Escherichia_coli_DEC8A
AIGF01000049	k__Bacteria; p__Proteobacteria; c__Gammaproteobacteria; o__Enterobacteriales; f__Enterobacteriaceae; g__Escherichia; s__Escherichia_coli; t__Escherichia_coli_DEC8A
AIGF01000050	k__Bacteria; p__Proteobacteria; c__Gammaproteobacteria; o__Enterobacteriales; f__Enterobacteriaceae; g__Escherichia; s__Escherichia_coli; t__Escherichia_coli_DEC8A
AIGF01000052	k__Bacteria; p__Proteobacteria; c__Gammaproteobacteria; o__Enterobacteriales; f__Enterobacteriaceae; g__Escherichia; s__Escherichia_coli; t__Escherichia_coli_DEC8A
AIGF01000053	k__Bacteria; p__Proteobacteria; c__Gammaproteobacteria; o__Enterobacteriales; f__Enterobacteriaceae; g__Escherichia; s__Escherichia_coli; t__Escherichia_coli_DEC8A
AIGF01000069	k__Bacteria; p__Proteobacteria; c__Gammaproteobacteria; o__Enterobacteriales; f__Enterobacteriaceae; g__Escherichia; s__Escherichia_coli; t__Escherichia_coli_DEC8A
AIGG01000001	k__Bacteria; p__Proteobacteria; c__Gammaproteobacteria; o__Enterobacteriales; f__Enterobacteriaceae; g__Escherichia; s__Escherichia_coli; t__Escherichia_coli_DEC8B
AIGG01000029	k__Bacteria; p__Proteobacteria; c__Gammaproteobacteria; o__Enterobacteriales; f__Enterobacteriaceae; g__Escherichia; s__Escherichia_coli; t__Escherichia_coli_DEC8B
AIGG01000035	k__Bacteria; p__Proteobacteria; c__Gammaproteobacteria; o__Enterobacteriales; f__Enterobacteriaceae; g__Escherichia; s__Escherichia_coli; t__Escherichia_coli_DEC8B
AIGG01000054	k__Bacteria; p__Proteobacteria; c__Gammaproteobacteria; o__Enterobacteriales; f__Enterobacteriaceae; g__Escherichia; s__Escherichia_coli; t__Escherichia_coli_DEC8B
AIGG01000069	k__Bacteria; p__Proteobacteria; c__Gammaproteobacteria; o__Enterobacteriales; f__Enterobacteriaceae; g__Escherichia; s__Escherichia_coli; t__Escherichia_coli_DEC8B
AIGG01000070	k__Bacteria; p__Proteobacteria; c__Gammaproteobacteria; o__Enterobacteriales; f__Enterobacteriaceae; g__Escherichia; s__Escherichia_coli; t__Escherichia_coli_DEC8B
AIGG01000079	k__Bacteria; p__Proteobacteria; c__Gammaproteobacteria; o__Enterobacteriales; f__Enterobacteriaceae; g__Escherichia; s__Escherichia_coli; t__Escherichia_coli_DEC8B
AIGG01000080	k__Bacteria; p__Proteobacteria; c__Gammaproteobacteria; o__Enterobacteriales; f__Enterobacteriaceae; g__Escherichia; s__Escherichia_coli; t__Escherichia_coli_DEC8B
AIGG01000081	k__Bacteria; p__Proteobacteria; c__Gammaproteobacteria; o__Enterobacteriales; f__Enterobacteriaceae; g__Escherichia; s__Escherichia_coli; t__Escherichia_coli_DEC8B
AIGG01000082	k__Bacteria; p__Proteobacteria; c__Gammaproteobacteria; o__Enterobacteriales; f__Enterobacteriaceae; g__Escherichia; s__Escherichia_coli; t__Escherichia_coli_DEC8B
AIGG01000096	k__Bacteria; p__Proteobacteria; c__Gammaproteobacteria; o__Enterobacteriales; f__Enterobacteriaceae; g__Escherichia; s__Escherichia_coli; t__Escherichia_coli_DEC8B
AIGH01000001	k__Bacteria; p__Proteobacteria; c__Gammaproteobacteria; o__Enterobacteriales; f__Enterobacteriaceae; g__Escherichia; s__Escherichia_coli; t__Escherichia_coli_DEC8C
AIGH01000055	k__Bacteria; p__Proteobacteria; c__Gammaproteobacteria; o__Enterobacteriales; f__Enterobacteriaceae; g__Escherichia; s__Escherichia_coli; t__Escherichia_coli_DEC8C
AIGH01000056	k__Bacteria; p__Proteobacteria; c__Gammaproteobacteria; o__Enterobacteriales; f__Enterobacteriaceae; g__Escherichia; s__Escherichia_coli; t__Escherichia_coli_DEC8C
AIGH01000064	k__Bacteria; p__Proteobacteria; c__Gammaproteobacteria; o__Enterobacteriales; f__Enterobacteriaceae; g__Escherichia; s__Escherichia_coli; t__Escherichia_coli_DEC8C
AIGH01000065	k__Bacteria; p__Proteobacteria; c__Gammaproteobacteria; o__Enterobacteriales; f__Enterobacteriaceae; g__Escherichia; s__Escherichia_coli; t__Escherichia_coli_DEC8C
AIGH01000069	k__Bacteria; p__Proteobacteria; c__Gammaproteobacteria; o__Enterobacteriales; f__Enterobacteriaceae; g__Escherichia; s__Escherichia_coli; t__Escherichia_coli_DEC8C
AIGH01000070	k__Bacteria; p__Proteobacteria; c__Gammaproteobacteria; o__Enterobacteriales; f__Enterobacteriaceae; g__Escherichia; s__Escherichia_coli; t__Escherichia_coli_DEC8C
AIGH01000071	k__Bacteria; p__Proteobacteria; c__Gammaproteobacteria; o__Enterobacteriales; f__Enterobacteriaceae; g__Escherichia; s__Escherichia_coli; t__Escherichia_coli_DEC8C
AIGH01000072	k__Bacteria; p__Proteobacteria; c__Gammaproteobacteria; o__Enterobacteriales; f__Enterobacteriaceae; g__Escherichia; s__Escherichia_coli; t__Escherichia_coli_DEC8C
AIGH01000073	k__Bacteria; p__Proteobacteria; c__Gammaproteobacteria; o__Enterobacteriales; f__Enterobacteriaceae; g__Escherichia; s__Escherichia_coli; t__Escherichia_coli_DEC8C
AIGH01000074	k__Bacteria; p__Proteobacteria; c__Gammaproteobacteria; o__Enterobacteriales; f__Enterobacteriaceae; g__Escherichia; s__Escherichia_coli; t__Escherichia_coli_DEC8C
AIGI01000001	k__Bacteria; p__Proteobacteria; c__Gammaproteobacteria; o__Enterobacteriales; f__Enterobacteriaceae; g__Escherichia; s__Escherichia_coli; t__Escherichia_coli_DEC8D
AIGI01000002	k__Bacteria; p__Proteobacteria; c__Gammaproteobacteria; o__Enterobacteriales; f__Enterobacteriaceae; g__Escherichia; s__Escherichia_coli; t__Escherichia_coli_DEC8D
AIGI01000037	k__Bacteria; p__Proteobacteria; c__Gammaproteobacteria; o__Enterobacteriales; f__Enterobacteriaceae; g__Escherichia; s__Escherichia_coli; t__Escherichia_coli_DEC8D
AIGI01000039	k__Bacteria; p__Proteobacteria; c__Gammaproteobacteria; o__Enterobacteriales; f__Enterobacteriaceae; g__Escherichia; s__Escherichia_coli; t__Escherichia_coli_DEC8D
AIGI01000042	k__Bacteria; p__Proteobacteria; c__Gammaproteobacteria; o__Enterobacteriales; f__Enterobacteriaceae; g__Escherichia; s__Escherichia_coli; t__Escherichia_coli_DEC8D
AIGI01000047	k__Bacteria; p__Proteobacteria; c__Gammaproteobacteria; o__Enterobacteriales; f__Enterobacteriaceae; g__Escherichia; s__Escherichia_coli; t__Escherichia_coli_DEC8D
AIGI01000049	k__Bacteria; p__Proteobacteria; c__Gammaproteobacteria; o__Enterobacteriales; f__Enterobacteriaceae; g__Escherichia; s__Escherichia_coli; t__Escherichia_coli_DEC8D
AIGI01000050	k__Bacteria; p__Proteobacteria; c__Gammaproteobacteria; o__Enterobacteriales; f__Enterobacteriaceae; g__Escherichia; s__Escherichia_coli; t__Escherichia_coli_DEC8D
AIGI01000051	k__Bacteria; p__Proteobacteria; c__Gammaproteobacteria; o__Enterobacteriales; f__Enterobacteriaceae; g__Escherichia; s__Escherichia_coli; t__Escherichia_coli_DEC8D
AIGI01000052	k__Bacteria; p__Proteobacteria; c__Gammaproteobacteria; o__Enterobacteriales; f__Enterobacteriaceae; g__Escherichia; s__Escherichia_coli; t__Escherichia_coli_DEC8D
AIGJ01000004	k__Bacteria; p__Proteobacteria; c__Gammaproteobacteria; o__Enterobacteriales; f__Enterobacteriaceae; g__Escherichia; s__Escherichia_coli; t__Escherichia_coli_DEC8E
AIGJ01000008	k__Bacteria; p__Proteobacteria; c__Gammaproteobacteria; o__Enterobacteriales; f__Enterobacteriaceae; g__Escherichia; s__Escherichia_coli; t__Escherichia_coli_DEC8E
AIGJ01000009	k__Bacteria; p__Proteobacteria; c__Gammaproteobacteria; o__Enterobacteriales; f__Enterobacteriaceae; g__Escherichia; s__Escherichia_coli; t__Escherichia_coli_DEC8E
AIGJ01000013	k__Bacteria; p__Proteobacteria; c__Gammaproteobacteria; o__Enterobacteriales; f__Enterobacteriaceae; g__Escherichia; s__Escherichia_coli; t__Escherichia_coli_DEC8E
AIGJ01000054	k__Bacteria; p__Proteobacteria; c__Gammaproteobacteria; o__Enterobacteriales; f__Enterobacteriaceae; g__Escherichia; s__Escherichia_coli; t__Escherichia_coli_DEC8E
AIGJ01000061	k__Bacteria; p__Proteobacteria; c__Gammaproteobacteria; o__Enterobacteriales; f__Enterobacteriaceae; g__Escherichia; s__Escherichia_coli; t__Escherichia_coli_DEC8E
AIGJ01000062	k__Bacteria; p__Proteobacteria; c__Gammaproteobacteria; o__Enterobacteriales; f__Enterobacteriaceae; g__Escherichia; s__Escherichia_coli; t__Escherichia_coli_DEC8E
AIGJ01000065	k__Bacteria; p__Proteobacteria; c__Gammaproteobacteria; o__Enterobacteriales; f__Enterobacteriaceae; g__Escherichia; s__Escherichia_coli; t__Escherichia_coli_DEC8E
AIGJ01000066	k__Bacteria; p__Proteobacteria; c__Gammaproteobacteria; o__Enterobacteriales; f__Enterobacteriaceae; g__Escherichia; s__Escherichia_coli; t__Escherichia_coli_DEC8E
AIGK01000003	k__Bacteria; p__Proteobacteria; c__Gammaproteobacteria; o__Enterobacteriales; f__Enterobacteriaceae; g__Escherichia; s__Escherichia_coli; t__Escherichia_coli_DEC9A
AIGK01000006	k__Bacteria; p__Proteobacteria; c__Gammaproteobacteria; o__Enterobacteriales; f__Enterobacteriaceae; g__Escherichia; s__Escherichia_coli; t__Escherichia_coli_DEC9A
AIGK01000007	k__Bacteria; p__Proteobacteria; c__Gammaproteobacteria; o__Enterobacteriales; f__Enterobacteriaceae; g__Escherichia; s__Escherichia_coli; t__Escherichia_coli_DEC9A
AIGK01000008	k__Bacteria; p__Proteobacteria; c__Gammaproteobacteria; o__Enterobacteriales; f__Enterobacteriaceae; g__Escherichia; s__Escherichia_coli; t__Escherichia_coli_DEC9A
AIGK01000050	k__Bacteria; p__Proteobacteria; c__Gammaproteobacteria; o__Enterobacteriales; f__Enterobacteriaceae; g__Escherichia; s__Escherichia_coli; t__Escherichia_coli_DEC9A
AIGK01000059	k__Bacteria; p__Proteobacteria; c__Gammaproteobacteria; o__Enterobacteriales; f__Enterobacteriaceae; g__Escherichia; s__Escherichia_coli; t__Escherichia_coli_DEC9A
AIGK01000060	k__Bacteria; p__Proteobacteria; c__Gammaproteobacteria; o__Enterobacteriales; f__Enterobacteriaceae; g__Escherichia; s__Escherichia_coli; t__Escherichia_coli_DEC9A
AIGK01000065	k__Bacteria; p__Proteobacteria; c__Gammaproteobacteria; o__Enterobacteriales; f__Enterobacteriaceae; g__Escherichia; s__Escherichia_coli; t__Escherichia_coli_DEC9A
AIGK01000066	k__Bacteria; p__Proteobacteria; c__Gammaproteobacteria; o__Enterobacteriales; f__Enterobacteriaceae; g__Escherichia; s__Escherichia_coli; t__Escherichia_coli_DEC9A
AIGK01000067	k__Bacteria; p__Proteobacteria; c__Gammaproteobacteria; o__Enterobacteriales; f__Enterobacteriaceae; g__Escherichia; s__Escherichia_coli; t__Escherichia_coli_DEC9A
AIGK01000071	k__Bacteria; p__Proteobacteria; c__Gammaproteobacteria; o__Enterobacteriales; f__Enterobacteriaceae; g__Escherichia; s__Escherichia_coli; t__Escherichia_coli_DEC9A
AIGK01000072	k__Bacteria; p__Proteobacteria; c__Gammaproteobacteria; o__Enterobacteriales; f__Enterobacteriaceae; g__Escherichia; s__Escherichia_coli; t__Escherichia_coli_DEC9A
AIGL01000020	k__Bacteria; p__Proteobacteria; c__Gammaproteobacteria; o__Enterobacteriales; f__Enterobacteriaceae; g__Escherichia; s__Escherichia_coli; t__Escherichia_coli_DEC9B
AIGL01000024	k__Bacteria; p__Proteobacteria; c__Gammaproteobacteria; o__Enterobacteriales; f__Enterobacteriaceae; g__Escherichia; s__Escherichia_coli; t__Escherichia_coli_DEC9B
AIGL01000025	k__Bacteria; p__Proteobacteria; c__Gammaproteobacteria; o__Enterobacteriales; f__Enterobacteriaceae; g__Escherichia; s__Escherichia_coli; t__Escherichia_coli_DEC9B
AIGL01000045	k__Bacteria; p__Proteobacteria; c__Gammaproteobacteria; o__Enterobacteriales; f__Enterobacteriaceae; g__Escherichia; s__Escherichia_coli; t__Escherichia_coli_DEC9B
AIGL01000047	k__Bacteria; p__Proteobacteria; c__Gammaproteobacteria; o__Enterobacteriales; f__Enterobacteriaceae; g__Escherichia; s__Escherichia_coli; t__Escherichia_coli_DEC9B
AIGL01000052	k__Bacteria; p__Proteobacteria; c__Gammaproteobacteria; o__Enterobacteriales; f__Enterobacteriaceae; g__Escherichia; s__Escherichia_coli; t__Escherichia_coli_DEC9B
AIGL01000056	k__Bacteria; p__Proteobacteria; c__Gammaproteobacteria; o__Enterobacteriales; f__Enterobacteriaceae; g__Escherichia; s__Escherichia_coli; t__Escherichia_coli_DEC9B
AIGL01000057	k__Bacteria; p__Proteobacteria; c__Gammaproteobacteria; o__Enterobacteriales; f__Enterobacteriaceae; g__Escherichia; s__Escherichia_coli; t__Escherichia_coli_DEC9B
AIGL01000059	k__Bacteria; p__Proteobacteria; c__Gammaproteobacteria; o__Enterobacteriales; f__Enterobacteriaceae; g__Escherichia; s__Escherichia_coli; t__Escherichia_coli_DEC9B
AIGL01000060	k__Bacteria; p__Proteobacteria; c__Gammaproteobacteria; o__Enterobacteriales; f__Enterobacteriaceae; g__Escherichia; s__Escherichia_coli; t__Escherichia_coli_DEC9B
AIGM01000002	k__Bacteria; p__Proteobacteria; c__Gammaproteobacteria; o__Enterobacteriales; f__Enterobacteriaceae; g__Escherichia; s__Escherichia_coli; t__Escherichia_coli_DEC9C
AIGM01000041	k__Bacteria; p__Proteobacteria; c__Gammaproteobacteria; o__Enterobacteriales; f__Enterobacteriaceae; g__Escherichia; s__Escherichia_coli; t__Escherichia_coli_DEC9C
AIGM01000052	k__Bacteria; p__Proteobacteria; c__Gammaproteobacteria; o__Enterobacteriales; f__Enterobacteriaceae; g__Escherichia; s__Escherichia_coli; t__Escherichia_coli_DEC9C
AIGM01000053	k__Bacteria; p__Proteobacteria; c__Gammaproteobacteria; o__Enterobacteriales; f__Enterobacteriaceae; g__Escherichia; s__Escherichia_coli; t__Escherichia_coli_DEC9C
AIGM01000054	k__Bacteria; p__Proteobacteria; c__Gammaproteobacteria; o__Enterobacteriales; f__Enterobacteriaceae; g__Escherichia; s__Escherichia_coli; t__Escherichia_coli_DEC9C
AIGM01000056	k__Bacteria; p__Proteobacteria; c__Gammaproteobacteria; o__Enterobacteriales; f__Enterobacteriaceae; g__Escherichia; s__Escherichia_coli; t__Escherichia_coli_DEC9C
AIGM01000065	k__Bacteria; p__Proteobacteria; c__Gammaproteobacteria; o__Enterobacteriales; f__Enterobacteriaceae; g__Escherichia; s__Escherichia_coli; t__Escherichia_coli_DEC9C
AIGN01000006	k__Bacteria; p__Proteobacteria; c__Gammaproteobacteria; o__Enterobacteriales; f__Enterobacteriaceae; g__Escherichia; s__Escherichia_coli; t__Escherichia_coli_DEC9D
AIGN01000036	k__Bacteria; p__Proteobacteria; c__Gammaproteobacteria; o__Enterobacteriales; f__Enterobacteriaceae; g__Escherichia; s__Escherichia_coli; t__Escherichia_coli_DEC9D
AIGN01000037	k__Bacteria; p__Proteobacteria; c__Gammaproteobacteria; o__Enterobacteriales; f__Enterobacteriaceae; g__Escherichia; s__Escherichia_coli; t__Escherichia_coli_DEC9D
AIGN01000052	k__Bacteria; p__Proteobacteria; c__Gammaproteobacteria; o__Enterobacteriales; f__Enterobacteriaceae; g__Escherichia; s__Escherichia_coli; t__Escherichia_coli_DEC9D
AIGN01000054	k__Bacteria; p__Proteobacteria; c__Gammaproteobacteria; o__Enterobacteriales; f__Enterobacteriaceae; g__Escherichia; s__Escherichia_coli; t__Escherichia_coli_DEC9D
AIGN01000055	k__Bacteria; p__Proteobacteria; c__Gammaproteobacteria; o__Enterobacteriales; f__Enterobacteriaceae; g__Escherichia; s__Escherichia_coli; t__Escherichia_coli_DEC9D
AIGN01000058	k__Bacteria; p__Proteobacteria; c__Gammaproteobacteria; o__Enterobacteriales; f__Enterobacteriaceae; g__Escherichia; s__Escherichia_coli; t__Escherichia_coli_DEC9D
AIGN01000059	k__Bacteria; p__Proteobacteria; c__Gammaproteobacteria; o__Enterobacteriales; f__Enterobacteriaceae; g__Escherichia; s__Escherichia_coli; t__Escherichia_coli_DEC9D
AIGN01000060	k__Bacteria; p__Proteobacteria; c__Gammaproteobacteria; o__Enterobacteriales; f__Enterobacteriaceae; g__Escherichia; s__Escherichia_coli; t__Escherichia_coli_DEC9D
AIGN01000061	k__Bacteria; p__Proteobacteria; c__Gammaproteobacteria; o__Enterobacteriales; f__Enterobacteriaceae; g__Escherichia; s__Escherichia_coli; t__Escherichia_coli_DEC9D
AIGN01000062	k__Bacteria; p__Proteobacteria; c__Gammaproteobacteria; o__Enterobacteriales; f__Enterobacteriaceae; g__Escherichia; s__Escherichia_coli; t__Escherichia_coli_DEC9D
AIGN01000063	k__Bacteria; p__Proteobacteria; c__Gammaproteobacteria; o__Enterobacteriales; f__Enterobacteriaceae; g__Escherichia; s__Escherichia_coli; t__Escherichia_coli_DEC9D
AIGO01000003	k__Bacteria; p__Proteobacteria; c__Gammaproteobacteria; o__Enterobacteriales; f__Enterobacteriaceae; g__Escherichia; s__Escherichia_coli; t__Escherichia_coli_DEC9E
AIGO01000044	k__Bacteria; p__Proteobacteria; c__Gammaproteobacteria; o__Enterobacteriales; f__Enterobacteriaceae; g__Escherichia; s__Escherichia_coli; t__Escherichia_coli_DEC9E
AIGO01000054	k__Bacteria; p__Proteobacteria; c__Gammaproteobacteria; o__Enterobacteriales; f__Enterobacteriaceae; g__Escherichia; s__Escherichia_coli; t__Escherichia_coli_DEC9E
AIGO01000056	k__Bacteria; p__Proteobacteria; c__Gammaproteobacteria; o__Enterobacteriales; f__Enterobacteriaceae; g__Escherichia; s__Escherichia_coli; t__Escherichia_coli_DEC9E
AIGO01000058	k__Bacteria; p__Proteobacteria; c__Gammaproteobacteria; o__Enterobacteriales; f__Enterobacteriaceae; g__Escherichia; s__Escherichia_coli; t__Escherichia_coli_DEC9E
AIGO01000059	k__Bacteria; p__Proteobacteria; c__Gammaproteobacteria; o__Enterobacteriales; f__Enterobacteriaceae; g__Escherichia; s__Escherichia_coli; t__Escherichia_coli_DEC9E
AIGO01000060	k__Bacteria; p__Proteobacteria; c__Gammaproteobacteria; o__Enterobacteriales; f__Enterobacteriaceae; g__Escherichia; s__Escherichia_coli; t__Escherichia_coli_DEC9E
AIGP01000001	k__Bacteria; p__Proteobacteria; c__Gammaproteobacteria; o__Enterobacteriales; f__Enterobacteriaceae; g__Escherichia; s__Escherichia_coli; t__Escherichia_coli_DEC10A
AIGP01000052	k__Bacteria; p__Proteobacteria; c__Gammaproteobacteria; o__Enterobacteriales; f__Enterobacteriaceae; g__Escherichia; s__Escherichia_coli; t__Escherichia_coli_DEC10A
AIGP01000053	k__Bacteria; p__Proteobacteria; c__Gammaproteobacteria; o__Enterobacteriales; f__Enterobacteriaceae; g__Escherichia; s__Escherichia_coli; t__Escherichia_coli_DEC10A
AIGP01000056	k__Bacteria; p__Proteobacteria; c__Gammaproteobacteria; o__Enterobacteriales; f__Enterobacteriaceae; g__Escherichia; s__Escherichia_coli; t__Escherichia_coli_DEC10A
AIGP01000057	k__Bacteria; p__Proteobacteria; c__Gammaproteobacteria; o__Enterobacteriales; f__Enterobacteriaceae; g__Escherichia; s__Escherichia_coli; t__Escherichia_coli_DEC10A
AIGP01000059	k__Bacteria; p__Proteobacteria; c__Gammaproteobacteria; o__Enterobacteriales; f__Enterobacteriaceae; g__Escherichia; s__Escherichia_coli; t__Escherichia_coli_DEC10A
AIGP01000075	k__Bacteria; p__Proteobacteria; c__Gammaproteobacteria; o__Enterobacteriales; f__Enterobacteriaceae; g__Escherichia; s__Escherichia_coli; t__Escherichia_coli_DEC10A
AIGQ01000001	k__Bacteria; p__Proteobacteria; c__Gammaproteobacteria; o__Enterobacteriales; f__Enterobacteriaceae; g__Escherichia; s__Escherichia_coli; t__Escherichia_coli_DEC10B
AIGQ01000012	k__Bacteria; p__Proteobacteria; c__Gammaproteobacteria; o__Enterobacteriales; f__Enterobacteriaceae; g__Escherichia; s__Escherichia_coli; t__Escherichia_coli_DEC10B
AIGQ01000017	k__Bacteria; p__Proteobacteria; c__Gammaproteobacteria; o__Enterobacteriales; f__Enterobacteriaceae; g__Escherichia; s__Escherichia_coli; t__Escherichia_coli_DEC10B
AIGQ01000063	k__Bacteria; p__Proteobacteria; c__Gammaproteobacteria; o__Enterobacteriales; f__Enterobacteriaceae; g__Escherichia; s__Escherichia_coli; t__Escherichia_coli_DEC10B
AIGQ01000068	k__Bacteria; p__Proteobacteria; c__Gammaproteobacteria; o__Enterobacteriales; f__Enterobacteriaceae; g__Escherichia; s__Escherichia_coli; t__Escherichia_coli_DEC10B
AIGQ01000070	k__Bacteria; p__Proteobacteria; c__Gammaproteobacteria; o__Enterobacteriales; f__Enterobacteriaceae; g__Escherichia; s__Escherichia_coli; t__Escherichia_coli_DEC10B
AIGQ01000072	k__Bacteria; p__Proteobacteria; c__Gammaproteobacteria; o__Enterobacteriales; f__Enterobacteriaceae; g__Escherichia; s__Escherichia_coli; t__Escherichia_coli_DEC10B
AIGQ01000073	k__Bacteria; p__Proteobacteria; c__Gammaproteobacteria; o__Enterobacteriales; f__Enterobacteriaceae; g__Escherichia; s__Escherichia_coli; t__Escherichia_coli_DEC10B
AIGQ01000074	k__Bacteria; p__Proteobacteria; c__Gammaproteobacteria; o__Enterobacteriales; f__Enterobacteriaceae; g__Escherichia; s__Escherichia_coli; t__Escherichia_coli_DEC10B
AIGR01000001	k__Bacteria; p__Proteobacteria; c__Gammaproteobacteria; o__Enterobacteriales; f__Enterobacteriaceae; g__Escherichia; s__Escherichia_coli; t__Escherichia_coli_DEC10C
AIGR01000007	k__Bacteria; p__Proteobacteria; c__Gammaproteobacteria; o__Enterobacteriales; f__Enterobacteriaceae; g__Escherichia; s__Escherichia_coli; t__Escherichia_coli_DEC10C
AIGR01000008	k__Bacteria; p__Proteobacteria; c__Gammaproteobacteria; o__Enterobacteriales; f__Enterobacteriaceae; g__Escherichia; s__Escherichia_coli; t__Escherichia_coli_DEC10C
AIGR01000028	k__Bacteria; p__Proteobacteria; c__Gammaproteobacteria; o__Enterobacteriales; f__Enterobacteriaceae; g__Escherichia; s__Escherichia_coli; t__Escherichia_coli_DEC10C
AIGR01000046	k__Bacteria; p__Proteobacteria; c__Gammaproteobacteria; o__Enterobacteriales; f__Enterobacteriaceae; g__Escherichia; s__Escherichia_coli; t__Escherichia_coli_DEC10C
AIGR01000054	k__Bacteria; p__Proteobacteria; c__Gammaproteobacteria; o__Enterobacteriales; f__Enterobacteriaceae; g__Escherichia; s__Escherichia_coli; t__Escherichia_coli_DEC10C
AIGR01000056	k__Bacteria; p__Proteobacteria; c__Gammaproteobacteria; o__Enterobacteriales; f__Enterobacteriaceae; g__Escherichia; s__Escherichia_coli; t__Escherichia_coli_DEC10C
AIGR01000057	k__Bacteria; p__Proteobacteria; c__Gammaproteobacteria; o__Enterobacteriales; f__Enterobacteriaceae; g__Escherichia; s__Escherichia_coli; t__Escherichia_coli_DEC10C
AIGS01000001	k__Bacteria; p__Proteobacteria; c__Gammaproteobacteria; o__Enterobacteriales; f__Enterobacteriaceae; g__Escherichia; s__Escherichia_coli; t__Escherichia_coli_DEC10D
AIGS01000002	k__Bacteria; p__Proteobacteria; c__Gammaproteobacteria; o__Enterobacteriales; f__Enterobacteriaceae; g__Escherichia; s__Escherichia_coli; t__Escherichia_coli_DEC10D
AIGS01000003	k__Bacteria; p__Proteobacteria; c__Gammaproteobacteria; o__Enterobacteriales; f__Enterobacteriaceae; g__Escherichia; s__Escherichia_coli; t__Escherichia_coli_DEC10D
AIGS01000042	k__Bacteria; p__Proteobacteria; c__Gammaproteobacteria; o__Enterobacteriales; f__Enterobacteriaceae; g__Escherichia; s__Escherichia_coli; t__Escherichia_coli_DEC10D
AIGS01000047	k__Bacteria; p__Proteobacteria; c__Gammaproteobacteria; o__Enterobacteriales; f__Enterobacteriaceae; g__Escherichia; s__Escherichia_coli; t__Escherichia_coli_DEC10D
AIGS01000048	k__Bacteria; p__Proteobacteria; c__Gammaproteobacteria; o__Enterobacteriales; f__Enterobacteriaceae; g__Escherichia; s__Escherichia_coli; t__Escherichia_coli_DEC10D
AIGS01000051	k__Bacteria; p__Proteobacteria; c__Gammaproteobacteria; o__Enterobacteriales; f__Enterobacteriaceae; g__Escherichia; s__Escherichia_coli; t__Escherichia_coli_DEC10D
AIGS01000052	k__Bacteria; p__Proteobacteria; c__Gammaproteobacteria; o__Enterobacteriales; f__Enterobacteriaceae; g__Escherichia; s__Escherichia_coli; t__Escherichia_coli_DEC10D
AIGS01000053	k__Bacteria; p__Proteobacteria; c__Gammaproteobacteria; o__Enterobacteriales; f__Enterobacteriaceae; g__Escherichia; s__Escherichia_coli; t__Escherichia_coli_DEC10D
AIGS01000054	k__Bacteria; p__Proteobacteria; c__Gammaproteobacteria; o__Enterobacteriales; f__Enterobacteriaceae; g__Escherichia; s__Escherichia_coli; t__Escherichia_coli_DEC10D
AIGT01000003	k__Bacteria; p__Proteobacteria; c__Gammaproteobacteria; o__Enterobacteriales; f__Enterobacteriaceae; g__Escherichia; s__Escherichia_coli; t__Escherichia_coli_DEC10E
AIGT01000004	k__Bacteria; p__Proteobacteria; c__Gammaproteobacteria; o__Enterobacteriales; f__Enterobacteriaceae; g__Escherichia; s__Escherichia_coli; t__Escherichia_coli_DEC10E
AIGT01000023	k__Bacteria; p__Proteobacteria; c__Gammaproteobacteria; o__Enterobacteriales; f__Enterobacteriaceae; g__Escherichia; s__Escherichia_coli; t__Escherichia_coli_DEC10E
AIGT01000028	k__Bacteria; p__Proteobacteria; c__Gammaproteobacteria; o__Enterobacteriales; f__Enterobacteriaceae; g__Escherichia; s__Escherichia_coli; t__Escherichia_coli_DEC10E
AIGT01000031	k__Bacteria; p__Proteobacteria; c__Gammaproteobacteria; o__Enterobacteriales; f__Enterobacteriaceae; g__Escherichia; s__Escherichia_coli; t__Escherichia_coli_DEC10E
AIGT01000032	k__Bacteria; p__Proteobacteria; c__Gammaproteobacteria; o__Enterobacteriales; f__Enterobacteriaceae; g__Escherichia; s__Escherichia_coli; t__Escherichia_coli_DEC10E
AIGT01000034	k__Bacteria; p__Proteobacteria; c__Gammaproteobacteria; o__Enterobacteriales; f__Enterobacteriaceae; g__Escherichia; s__Escherichia_coli; t__Escherichia_coli_DEC10E
AIGT01000035	k__Bacteria; p__Proteobacteria; c__Gammaproteobacteria; o__Enterobacteriales; f__Enterobacteriaceae; g__Escherichia; s__Escherichia_coli; t__Escherichia_coli_DEC10E
AIGT01000036	k__Bacteria; p__Proteobacteria; c__Gammaproteobacteria; o__Enterobacteriales; f__Enterobacteriaceae; g__Escherichia; s__Escherichia_coli; t__Escherichia_coli_DEC10E
AIGT01000038	k__Bacteria; p__Proteobacteria; c__Gammaproteobacteria; o__Enterobacteriales; f__Enterobacteriaceae; g__Escherichia; s__Escherichia_coli; t__Escherichia_coli_DEC10E
AIGT01000040	k__Bacteria; p__Proteobacteria; c__Gammaproteobacteria; o__Enterobacteriales; f__Enterobacteriaceae; g__Escherichia; s__Escherichia_coli; t__Escherichia_coli_DEC10E
AIGT01000044	k__Bacteria; p__Proteobacteria; c__Gammaproteobacteria; o__Enterobacteriales; f__Enterobacteriaceae; g__Escherichia; s__Escherichia_coli; t__Escherichia_coli_DEC10E
AIGU01000001	k__Bacteria; p__Proteobacteria; c__Gammaproteobacteria; o__Enterobacteriales; f__Enterobacteriaceae; g__Escherichia; s__Escherichia_coli; t__Escherichia_coli_DEC10F
AIGU01000056	k__Bacteria; p__Proteobacteria; c__Gammaproteobacteria; o__Enterobacteriales; f__Enterobacteriaceae; g__Escherichia; s__Escherichia_coli; t__Escherichia_coli_DEC10F
AIGU01000063	k__Bacteria; p__Proteobacteria; c__Gammaproteobacteria; o__Enterobacteriales; f__Enterobacteriaceae; g__Escherichia; s__Escherichia_coli; t__Escherichia_coli_DEC10F
AIGU01000067	k__Bacteria; p__Proteobacteria; c__Gammaproteobacteria; o__Enterobacteriales; f__Enterobacteriaceae; g__Escherichia; s__Escherichia_coli; t__Escherichia_coli_DEC10F
AIGU01000068	k__Bacteria; p__Proteobacteria; c__Gammaproteobacteria; o__Enterobacteriales; f__Enterobacteriaceae; g__Escherichia; s__Escherichia_coli; t__Escherichia_coli_DEC10F
AIGU01000070	k__Bacteria; p__Proteobacteria; c__Gammaproteobacteria; o__Enterobacteriales; f__Enterobacteriaceae; g__Escherichia; s__Escherichia_coli; t__Escherichia_coli_DEC10F
AIGU01000071	k__Bacteria; p__Proteobacteria; c__Gammaproteobacteria; o__Enterobacteriales; f__Enterobacteriaceae; g__Escherichia; s__Escherichia_coli; t__Escherichia_coli_DEC10F
AIGV01000015	k__Bacteria; p__Proteobacteria; c__Gammaproteobacteria; o__Enterobacteriales; f__Enterobacteriaceae; g__Escherichia; s__Escherichia_coli; t__Escherichia_coli_DEC11A
AIGV01000045	k__Bacteria; p__Proteobacteria; c__Gammaproteobacteria; o__Enterobacteriales; f__Enterobacteriaceae; g__Escherichia; s__Escherichia_coli; t__Escherichia_coli_DEC11A
AIGV01000049	k__Bacteria; p__Proteobacteria; c__Gammaproteobacteria; o__Enterobacteriales; f__Enterobacteriaceae; g__Escherichia; s__Escherichia_coli; t__Escherichia_coli_DEC11A
AIGV01000051	k__Bacteria; p__Proteobacteria; c__Gammaproteobacteria; o__Enterobacteriales; f__Enterobacteriaceae; g__Escherichia; s__Escherichia_coli; t__Escherichia_coli_DEC11A
AIGV01000052	k__Bacteria; p__Proteobacteria; c__Gammaproteobacteria; o__Enterobacteriales; f__Enterobacteriaceae; g__Escherichia; s__Escherichia_coli; t__Escherichia_coli_DEC11A
AIGV01000053	k__Bacteria; p__Proteobacteria; c__Gammaproteobacteria; o__Enterobacteriales; f__Enterobacteriaceae; g__Escherichia; s__Escherichia_coli; t__Escherichia_coli_DEC11A
AIGV01000054	k__Bacteria; p__Proteobacteria; c__Gammaproteobacteria; o__Enterobacteriales; f__Enterobacteriaceae; g__Escherichia; s__Escherichia_coli; t__Escherichia_coli_DEC11A
AIGV01000055	k__Bacteria; p__Proteobacteria; c__Gammaproteobacteria; o__Enterobacteriales; f__Enterobacteriaceae; g__Escherichia; s__Escherichia_coli; t__Escherichia_coli_DEC11A
AIGW01000015	k__Bacteria; p__Proteobacteria; c__Gammaproteobacteria; o__Enterobacteriales; f__Enterobacteriaceae; g__Escherichia; s__Escherichia_coli; t__Escherichia_coli_DEC11B
AIGW01000034	k__Bacteria; p__Proteobacteria; c__Gammaproteobacteria; o__Enterobacteriales; f__Enterobacteriaceae; g__Escherichia; s__Escherichia_coli; t__Escherichia_coli_DEC11B
AIGW01000040	k__Bacteria; p__Proteobacteria; c__Gammaproteobacteria; o__Enterobacteriales; f__Enterobacteriaceae; g__Escherichia; s__Escherichia_coli; t__Escherichia_coli_DEC11B
AIGW01000042	k__Bacteria; p__Proteobacteria; c__Gammaproteobacteria; o__Enterobacteriales; f__Enterobacteriaceae; g__Escherichia; s__Escherichia_coli; t__Escherichia_coli_DEC11B
AIGW01000043	k__Bacteria; p__Proteobacteria; c__Gammaproteobacteria; o__Enterobacteriales; f__Enterobacteriaceae; g__Escherichia; s__Escherichia_coli; t__Escherichia_coli_DEC11B
AIGW01000044	k__Bacteria; p__Proteobacteria; c__Gammaproteobacteria; o__Enterobacteriales; f__Enterobacteriaceae; g__Escherichia; s__Escherichia_coli; t__Escherichia_coli_DEC11B
AIGW01000046	k__Bacteria; p__Proteobacteria; c__Gammaproteobacteria; o__Enterobacteriales; f__Enterobacteriaceae; g__Escherichia; s__Escherichia_coli; t__Escherichia_coli_DEC11B
AIGX01000002	k__Bacteria; p__Proteobacteria; c__Gammaproteobacteria; o__Enterobacteriales; f__Enterobacteriaceae; g__Escherichia; s__Escherichia_coli; t__Escherichia_coli_DEC11C
AIGX01000028	k__Bacteria; p__Proteobacteria; c__Gammaproteobacteria; o__Enterobacteriales; f__Enterobacteriaceae; g__Escherichia; s__Escherichia_coli; t__Escherichia_coli_DEC11C
AIGX01000034	k__Bacteria; p__Proteobacteria; c__Gammaproteobacteria; o__Enterobacteriales; f__Enterobacteriaceae; g__Escherichia; s__Escherichia_coli; t__Escherichia_coli_DEC11C
AIGX01000035	k__Bacteria; p__Proteobacteria; c__Gammaproteobacteria; o__Enterobacteriales; f__Enterobacteriaceae; g__Escherichia; s__Escherichia_coli; t__Escherichia_coli_DEC11C
AIGX01000036	k__Bacteria; p__Proteobacteria; c__Gammaproteobacteria; o__Enterobacteriales; f__Enterobacteriaceae; g__Escherichia; s__Escherichia_coli; t__Escherichia_coli_DEC11C
AIGX01000037	k__Bacteria; p__Proteobacteria; c__Gammaproteobacteria; o__Enterobacteriales; f__Enterobacteriaceae; g__Escherichia; s__Escherichia_coli; t__Escherichia_coli_DEC11C
AIGX01000038	k__Bacteria; p__Proteobacteria; c__Gammaproteobacteria; o__Enterobacteriales; f__Enterobacteriaceae; g__Escherichia; s__Escherichia_coli; t__Escherichia_coli_DEC11C
AIGX01000039	k__Bacteria; p__Proteobacteria; c__Gammaproteobacteria; o__Enterobacteriales; f__Enterobacteriaceae; g__Escherichia; s__Escherichia_coli; t__Escherichia_coli_DEC11C
AIGX01000040	k__Bacteria; p__Proteobacteria; c__Gammaproteobacteria; o__Enterobacteriales; f__Enterobacteriaceae; g__Escherichia; s__Escherichia_coli; t__Escherichia_coli_DEC11C
AIGX01000041	k__Bacteria; p__Proteobacteria; c__Gammaproteobacteria; o__Enterobacteriales; f__Enterobacteriaceae; g__Escherichia; s__Escherichia_coli; t__Escherichia_coli_DEC11C
AIGX01000052	k__Bacteria; p__Proteobacteria; c__Gammaproteobacteria; o__Enterobacteriales; f__Enterobacteriaceae; g__Escherichia; s__Escherichia_coli; t__Escherichia_coli_DEC11C
AIGY01000021	k__Bacteria; p__Proteobacteria; c__Gammaproteobacteria; o__Enterobacteriales; f__Enterobacteriaceae; g__Escherichia; s__Escherichia_coli; t__Escherichia_coli_DEC11D
AIGY01000022	k__Bacteria; p__Proteobacteria; c__Gammaproteobacteria; o__Enterobacteriales; f__Enterobacteriaceae; g__Escherichia; s__Escherichia_coli; t__Escherichia_coli_DEC11D
AIGY01000039	k__Bacteria; p__Proteobacteria; c__Gammaproteobacteria; o__Enterobacteriales; f__Enterobacteriaceae; g__Escherichia; s__Escherichia_coli; t__Escherichia_coli_DEC11D
AIGY01000040	k__Bacteria; p__Proteobacteria; c__Gammaproteobacteria; o__Enterobacteriales; f__Enterobacteriaceae; g__Escherichia; s__Escherichia_coli; t__Escherichia_coli_DEC11D
AIGY01000043	k__Bacteria; p__Proteobacteria; c__Gammaproteobacteria; o__Enterobacteriales; f__Enterobacteriaceae; g__Escherichia; s__Escherichia_coli; t__Escherichia_coli_DEC11D
AIGY01000044	k__Bacteria; p__Proteobacteria; c__Gammaproteobacteria; o__Enterobacteriales; f__Enterobacteriaceae; g__Escherichia; s__Escherichia_coli; t__Escherichia_coli_DEC11D
AIGY01000045	k__Bacteria; p__Proteobacteria; c__Gammaproteobacteria; o__Enterobacteriales; f__Enterobacteriaceae; g__Escherichia; s__Escherichia_coli; t__Escherichia_coli_DEC11D
AIGY01000049	k__Bacteria; p__Proteobacteria; c__Gammaproteobacteria; o__Enterobacteriales; f__Enterobacteriaceae; g__Escherichia; s__Escherichia_coli; t__Escherichia_coli_DEC11D
AIGY01000050	k__Bacteria; p__Proteobacteria; c__Gammaproteobacteria; o__Enterobacteriales; f__Enterobacteriaceae; g__Escherichia; s__Escherichia_coli; t__Escherichia_coli_DEC11D
AIGY01000051	k__Bacteria; p__Proteobacteria; c__Gammaproteobacteria; o__Enterobacteriales; f__Enterobacteriaceae; g__Escherichia; s__Escherichia_coli; t__Escherichia_coli_DEC11D
AIGY01000052	k__Bacteria; p__Proteobacteria; c__Gammaproteobacteria; o__Enterobacteriales; f__Enterobacteriaceae; g__Escherichia; s__Escherichia_coli; t__Escherichia_coli_DEC11D
AIGY01000053	k__Bacteria; p__Proteobacteria; c__Gammaproteobacteria; o__Enterobacteriales; f__Enterobacteriaceae; g__Escherichia; s__Escherichia_coli; t__Escherichia_coli_DEC11D
AIGY01000054	k__Bacteria; p__Proteobacteria; c__Gammaproteobacteria; o__Enterobacteriales; f__Enterobacteriaceae; g__Escherichia; s__Escherichia_coli; t__Escherichia_coli_DEC11D
AIGZ01000002	k__Bacteria; p__Proteobacteria; c__Gammaproteobacteria; o__Enterobacteriales; f__Enterobacteriaceae; g__Escherichia; s__Escherichia_coli; t__Escherichia_coli_DEC11E
AIGZ01000004	k__Bacteria; p__Proteobacteria; c__Gammaproteobacteria; o__Enterobacteriales; f__Enterobacteriaceae; g__Escherichia; s__Escherichia_coli; t__Escherichia_coli_DEC11E
AIGZ01000020	k__Bacteria; p__Proteobacteria; c__Gammaproteobacteria; o__Enterobacteriales; f__Enterobacteriaceae; g__Escherichia; s__Escherichia_coli; t__Escherichia_coli_DEC11E
AIGZ01000022	k__Bacteria; p__Proteobacteria; c__Gammaproteobacteria; o__Enterobacteriales; f__Enterobacteriaceae; g__Escherichia; s__Escherichia_coli; t__Escherichia_coli_DEC11E
AIGZ01000023	k__Bacteria; p__Proteobacteria; c__Gammaproteobacteria; o__Enterobacteriales; f__Enterobacteriaceae; g__Escherichia; s__Escherichia_coli; t__Escherichia_coli_DEC11E
AIGZ01000024	k__Bacteria; p__Proteobacteria; c__Gammaproteobacteria; o__Enterobacteriales; f__Enterobacteriaceae; g__Escherichia; s__Escherichia_coli; t__Escherichia_coli_DEC11E
AIGZ01000027	k__Bacteria; p__Proteobacteria; c__Gammaproteobacteria; o__Enterobacteriales; f__Enterobacteriaceae; g__Escherichia; s__Escherichia_coli; t__Escherichia_coli_DEC11E
AIGZ01000028	k__Bacteria; p__Proteobacteria; c__Gammaproteobacteria; o__Enterobacteriales; f__Enterobacteriaceae; g__Escherichia; s__Escherichia_coli; t__Escherichia_coli_DEC11E
AIGZ01000029	k__Bacteria; p__Proteobacteria; c__Gammaproteobacteria; o__Enterobacteriales; f__Enterobacteriaceae; g__Escherichia; s__Escherichia_coli; t__Escherichia_coli_DEC11E
AIHA01000001	k__Bacteria; p__Proteobacteria; c__Gammaproteobacteria; o__Enterobacteriales; f__Enterobacteriaceae; g__Escherichia; s__Escherichia_coli; t__Escherichia_coli_DEC12A
AIHA01000032	k__Bacteria; p__Proteobacteria; c__Gammaproteobacteria; o__Enterobacteriales; f__Enterobacteriaceae; g__Escherichia; s__Escherichia_coli; t__Escherichia_coli_DEC12A
AIHA01000035	k__Bacteria; p__Proteobacteria; c__Gammaproteobacteria; o__Enterobacteriales; f__Enterobacteriaceae; g__Escherichia; s__Escherichia_coli; t__Escherichia_coli_DEC12A
AIHA01000036	k__Bacteria; p__Proteobacteria; c__Gammaproteobacteria; o__Enterobacteriales; f__Enterobacteriaceae; g__Escherichia; s__Escherichia_coli; t__Escherichia_coli_DEC12A
AIHA01000039	k__Bacteria; p__Proteobacteria; c__Gammaproteobacteria; o__Enterobacteriales; f__Enterobacteriaceae; g__Escherichia; s__Escherichia_coli; t__Escherichia_coli_DEC12A
AIHA01000040	k__Bacteria; p__Proteobacteria; c__Gammaproteobacteria; o__Enterobacteriales; f__Enterobacteriaceae; g__Escherichia; s__Escherichia_coli; t__Escherichia_coli_DEC12A
AIHA01000041	k__Bacteria; p__Proteobacteria; c__Gammaproteobacteria; o__Enterobacteriales; f__Enterobacteriaceae; g__Escherichia; s__Escherichia_coli; t__Escherichia_coli_DEC12A
AIHA01000042	k__Bacteria; p__Proteobacteria; c__Gammaproteobacteria; o__Enterobacteriales; f__Enterobacteriaceae; g__Escherichia; s__Escherichia_coli; t__Escherichia_coli_DEC12A
AIHA01000043	k__Bacteria; p__Proteobacteria; c__Gammaproteobacteria; o__Enterobacteriales; f__Enterobacteriaceae; g__Escherichia; s__Escherichia_coli; t__Escherichia_coli_DEC12A
AIHA01000044	k__Bacteria; p__Proteobacteria; c__Gammaproteobacteria; o__Enterobacteriales; f__Enterobacteriaceae; g__Escherichia; s__Escherichia_coli; t__Escherichia_coli_DEC12A
AIHB01000007	k__Bacteria; p__Proteobacteria; c__Gammaproteobacteria; o__Enterobacteriales; f__Enterobacteriaceae; g__Escherichia; s__Escherichia_coli; t__Escherichia_coli_DEC12B
AIHB01000008	k__Bacteria; p__Proteobacteria; c__Gammaproteobacteria; o__Enterobacteriales; f__Enterobacteriaceae; g__Escherichia; s__Escherichia_coli; t__Escherichia_coli_DEC12B
AIHB01000060	k__Bacteria; p__Proteobacteria; c__Gammaproteobacteria; o__Enterobacteriales; f__Enterobacteriaceae; g__Escherichia; s__Escherichia_coli; t__Escherichia_coli_DEC12B
AIHB01000065	k__Bacteria; p__Proteobacteria; c__Gammaproteobacteria; o__Enterobacteriales; f__Enterobacteriaceae; g__Escherichia; s__Escherichia_coli; t__Escherichia_coli_DEC12B
AIHB01000068	k__Bacteria; p__Proteobacteria; c__Gammaproteobacteria; o__Enterobacteriales; f__Enterobacteriaceae; g__Escherichia; s__Escherichia_coli; t__Escherichia_coli_DEC12B
AIHB01000070	k__Bacteria; p__Proteobacteria; c__Gammaproteobacteria; o__Enterobacteriales; f__Enterobacteriaceae; g__Escherichia; s__Escherichia_coli; t__Escherichia_coli_DEC12B
AIHB01000071	k__Bacteria; p__Proteobacteria; c__Gammaproteobacteria; o__Enterobacteriales; f__Enterobacteriaceae; g__Escherichia; s__Escherichia_coli; t__Escherichia_coli_DEC12B
AIHB01000072	k__Bacteria; p__Proteobacteria; c__Gammaproteobacteria; o__Enterobacteriales; f__Enterobacteriaceae; g__Escherichia; s__Escherichia_coli; t__Escherichia_coli_DEC12B
AIHB01000073	k__Bacteria; p__Proteobacteria; c__Gammaproteobacteria; o__Enterobacteriales; f__Enterobacteriaceae; g__Escherichia; s__Escherichia_coli; t__Escherichia_coli_DEC12B
AIHC01000029	k__Bacteria; p__Proteobacteria; c__Gammaproteobacteria; o__Enterobacteriales; f__Enterobacteriaceae; g__Escherichia; s__Escherichia_coli; t__Escherichia_coli_DEC12C
AIHC01000036	k__Bacteria; p__Proteobacteria; c__Gammaproteobacteria; o__Enterobacteriales; f__Enterobacteriaceae; g__Escherichia; s__Escherichia_coli; t__Escherichia_coli_DEC12C
AIHC01000037	k__Bacteria; p__Proteobacteria; c__Gammaproteobacteria; o__Enterobacteriales; f__Enterobacteriaceae; g__Escherichia; s__Escherichia_coli; t__Escherichia_coli_DEC12C
AIHC01000072	k__Bacteria; p__Proteobacteria; c__Gammaproteobacteria; o__Enterobacteriales; f__Enterobacteriaceae; g__Escherichia; s__Escherichia_coli; t__Escherichia_coli_DEC12C
AIHC01000076	k__Bacteria; p__Proteobacteria; c__Gammaproteobacteria; o__Enterobacteriales; f__Enterobacteriaceae; g__Escherichia; s__Escherichia_coli; t__Escherichia_coli_DEC12C
AIHC01000077	k__Bacteria; p__Proteobacteria; c__Gammaproteobacteria; o__Enterobacteriales; f__Enterobacteriaceae; g__Escherichia; s__Escherichia_coli; t__Escherichia_coli_DEC12C
AIHC01000081	k__Bacteria; p__Proteobacteria; c__Gammaproteobacteria; o__Enterobacteriales; f__Enterobacteriaceae; g__Escherichia; s__Escherichia_coli; t__Escherichia_coli_DEC12C
AIHC01000082	k__Bacteria; p__Proteobacteria; c__Gammaproteobacteria; o__Enterobacteriales; f__Enterobacteriaceae; g__Escherichia; s__Escherichia_coli; t__Escherichia_coli_DEC12C
AIHC01000083	k__Bacteria; p__Proteobacteria; c__Gammaproteobacteria; o__Enterobacteriales; f__Enterobacteriaceae; g__Escherichia; s__Escherichia_coli; t__Escherichia_coli_DEC12C
AIHC01000086	k__Bacteria; p__Proteobacteria; c__Gammaproteobacteria; o__Enterobacteriales; f__Enterobacteriaceae; g__Escherichia; s__Escherichia_coli; t__Escherichia_coli_DEC12C
AIHD01000015	k__Bacteria; p__Proteobacteria; c__Gammaproteobacteria; o__Enterobacteriales; f__Enterobacteriaceae; g__Escherichia; s__Escherichia_coli; t__Escherichia_coli_DEC12D
AIHD01000016	k__Bacteria; p__Proteobacteria; c__Gammaproteobacteria; o__Enterobacteriales; f__Enterobacteriaceae; g__Escherichia; s__Escherichia_coli; t__Escherichia_coli_DEC12D
AIHD01000060	k__Bacteria; p__Proteobacteria; c__Gammaproteobacteria; o__Enterobacteriales; f__Enterobacteriaceae; g__Escherichia; s__Escherichia_coli; t__Escherichia_coli_DEC12D
AIHD01000065	k__Bacteria; p__Proteobacteria; c__Gammaproteobacteria; o__Enterobacteriales; f__Enterobacteriaceae; g__Escherichia; s__Escherichia_coli; t__Escherichia_coli_DEC12D
AIHD01000070	k__Bacteria; p__Proteobacteria; c__Gammaproteobacteria; o__Enterobacteriales; f__Enterobacteriaceae; g__Escherichia; s__Escherichia_coli; t__Escherichia_coli_DEC12D
AIHD01000071	k__Bacteria; p__Proteobacteria; c__Gammaproteobacteria; o__Enterobacteriales; f__Enterobacteriaceae; g__Escherichia; s__Escherichia_coli; t__Escherichia_coli_DEC12D
AIHD01000076	k__Bacteria; p__Proteobacteria; c__Gammaproteobacteria; o__Enterobacteriales; f__Enterobacteriaceae; g__Escherichia; s__Escherichia_coli; t__Escherichia_coli_DEC12D
AIHD01000077	k__Bacteria; p__Proteobacteria; c__Gammaproteobacteria; o__Enterobacteriales; f__Enterobacteriaceae; g__Escherichia; s__Escherichia_coli; t__Escherichia_coli_DEC12D
AIHD01000078	k__Bacteria; p__Proteobacteria; c__Gammaproteobacteria; o__Enterobacteriales; f__Enterobacteriaceae; g__Escherichia; s__Escherichia_coli; t__Escherichia_coli_DEC12D
AIHE01000030	k__Bacteria; p__Proteobacteria; c__Gammaproteobacteria; o__Enterobacteriales; f__Enterobacteriaceae; g__Escherichia; s__Escherichia_coli; t__Escherichia_coli_DEC12E
AIHE01000038	k__Bacteria; p__Proteobacteria; c__Gammaproteobacteria; o__Enterobacteriales; f__Enterobacteriaceae; g__Escherichia; s__Escherichia_coli; t__Escherichia_coli_DEC12E
AIHE01000040	k__Bacteria; p__Proteobacteria; c__Gammaproteobacteria; o__Enterobacteriales; f__Enterobacteriaceae; g__Escherichia; s__Escherichia_coli; t__Escherichia_coli_DEC12E
AIHE01000041	k__Bacteria; p__Proteobacteria; c__Gammaproteobacteria; o__Enterobacteriales; f__Enterobacteriaceae; g__Escherichia; s__Escherichia_coli; t__Escherichia_coli_DEC12E
AIHE01000044	k__Bacteria; p__Proteobacteria; c__Gammaproteobacteria; o__Enterobacteriales; f__Enterobacteriaceae; g__Escherichia; s__Escherichia_coli; t__Escherichia_coli_DEC12E
AIHE01000045	k__Bacteria; p__Proteobacteria; c__Gammaproteobacteria; o__Enterobacteriales; f__Enterobacteriaceae; g__Escherichia; s__Escherichia_coli; t__Escherichia_coli_DEC12E
AIHF01000022	k__Bacteria; p__Proteobacteria; c__Gammaproteobacteria; o__Enterobacteriales; f__Enterobacteriaceae; g__Escherichia; s__Escherichia_coli; t__Escherichia_coli_DEC13A
AIHF01000025	k__Bacteria; p__Proteobacteria; c__Gammaproteobacteria; o__Enterobacteriales; f__Enterobacteriaceae; g__Escherichia; s__Escherichia_coli; t__Escherichia_coli_DEC13A
AIHF01000028	k__Bacteria; p__Proteobacteria; c__Gammaproteobacteria; o__Enterobacteriales; f__Enterobacteriaceae; g__Escherichia; s__Escherichia_coli; t__Escherichia_coli_DEC13A
AIHF01000029	k__Bacteria; p__Proteobacteria; c__Gammaproteobacteria; o__Enterobacteriales; f__Enterobacteriaceae; g__Escherichia; s__Escherichia_coli; t__Escherichia_coli_DEC13A
AIHF01000032	k__Bacteria; p__Proteobacteria; c__Gammaproteobacteria; o__Enterobacteriales; f__Enterobacteriaceae; g__Escherichia; s__Escherichia_coli; t__Escherichia_coli_DEC13A
AIHF01000033	k__Bacteria; p__Proteobacteria; c__Gammaproteobacteria; o__Enterobacteriales; f__Enterobacteriaceae; g__Escherichia; s__Escherichia_coli; t__Escherichia_coli_DEC13A
AIHF01000034	k__Bacteria; p__Proteobacteria; c__Gammaproteobacteria; o__Enterobacteriales; f__Enterobacteriaceae; g__Escherichia; s__Escherichia_coli; t__Escherichia_coli_DEC13A
AIHG01000002	k__Bacteria; p__Proteobacteria; c__Gammaproteobacteria; o__Enterobacteriales; f__Enterobacteriaceae; g__Escherichia; s__Escherichia_coli; t__Escherichia_coli_DEC13B
AIHG01000003	k__Bacteria; p__Proteobacteria; c__Gammaproteobacteria; o__Enterobacteriales; f__Enterobacteriaceae; g__Escherichia; s__Escherichia_coli; t__Escherichia_coli_DEC13B
AIHG01000022	k__Bacteria; p__Proteobacteria; c__Gammaproteobacteria; o__Enterobacteriales; f__Enterobacteriaceae; g__Escherichia; s__Escherichia_coli; t__Escherichia_coli_DEC13B
AIHG01000027	k__Bacteria; p__Proteobacteria; c__Gammaproteobacteria; o__Enterobacteriales; f__Enterobacteriaceae; g__Escherichia; s__Escherichia_coli; t__Escherichia_coli_DEC13B
AIHG01000030	k__Bacteria; p__Proteobacteria; c__Gammaproteobacteria; o__Enterobacteriales; f__Enterobacteriaceae; g__Escherichia; s__Escherichia_coli; t__Escherichia_coli_DEC13B
AIHG01000031	k__Bacteria; p__Proteobacteria; c__Gammaproteobacteria; o__Enterobacteriales; f__Enterobacteriaceae; g__Escherichia; s__Escherichia_coli; t__Escherichia_coli_DEC13B
AIHG01000033	k__Bacteria; p__Proteobacteria; c__Gammaproteobacteria; o__Enterobacteriales; f__Enterobacteriaceae; g__Escherichia; s__Escherichia_coli; t__Escherichia_coli_DEC13B
AIHG01000035	k__Bacteria; p__Proteobacteria; c__Gammaproteobacteria; o__Enterobacteriales; f__Enterobacteriaceae; g__Escherichia; s__Escherichia_coli; t__Escherichia_coli_DEC13B
AIHG01000036	k__Bacteria; p__Proteobacteria; c__Gammaproteobacteria; o__Enterobacteriales; f__Enterobacteriaceae; g__Escherichia; s__Escherichia_coli; t__Escherichia_coli_DEC13B
AIHH01000015	k__Bacteria; p__Proteobacteria; c__Gammaproteobacteria; o__Enterobacteriales; f__Enterobacteriaceae; g__Escherichia; s__Escherichia_coli; t__Escherichia_coli_DEC13C
AIHH01000016	k__Bacteria; p__Proteobacteria; c__Gammaproteobacteria; o__Enterobacteriales; f__Enterobacteriaceae; g__Escherichia; s__Escherichia_coli; t__Escherichia_coli_DEC13C
AIHH01000050	k__Bacteria; p__Proteobacteria; c__Gammaproteobacteria; o__Enterobacteriales; f__Enterobacteriaceae; g__Escherichia; s__Escherichia_coli; t__Escherichia_coli_DEC13C
AIHH01000055	k__Bacteria; p__Proteobacteria; c__Gammaproteobacteria; o__Enterobacteriales; f__Enterobacteriaceae; g__Escherichia; s__Escherichia_coli; t__Escherichia_coli_DEC13C
AIHH01000056	k__Bacteria; p__Proteobacteria; c__Gammaproteobacteria; o__Enterobacteriales; f__Enterobacteriaceae; g__Escherichia; s__Escherichia_coli; t__Escherichia_coli_DEC13C
AIHH01000057	k__Bacteria; p__Proteobacteria; c__Gammaproteobacteria; o__Enterobacteriales; f__Enterobacteriaceae; g__Escherichia; s__Escherichia_coli; t__Escherichia_coli_DEC13C
AIHH01000058	k__Bacteria; p__Proteobacteria; c__Gammaproteobacteria; o__Enterobacteriales; f__Enterobacteriaceae; g__Escherichia; s__Escherichia_coli; t__Escherichia_coli_DEC13C
AIHH01000060	k__Bacteria; p__Proteobacteria; c__Gammaproteobacteria; o__Enterobacteriales; f__Enterobacteriaceae; g__Escherichia; s__Escherichia_coli; t__Escherichia_coli_DEC13C
AIHH01000063	k__Bacteria; p__Proteobacteria; c__Gammaproteobacteria; o__Enterobacteriales; f__Enterobacteriaceae; g__Escherichia; s__Escherichia_coli; t__Escherichia_coli_DEC13C
AIHI01000002	k__Bacteria; p__Proteobacteria; c__Gammaproteobacteria; o__Enterobacteriales; f__Enterobacteriaceae; g__Escherichia; s__Escherichia_coli; t__Escherichia_coli_DEC13D
AIHI01000003	k__Bacteria; p__Proteobacteria; c__Gammaproteobacteria; o__Enterobacteriales; f__Enterobacteriaceae; g__Escherichia; s__Escherichia_coli; t__Escherichia_coli_DEC13D
AIHI01000018	k__Bacteria; p__Proteobacteria; c__Gammaproteobacteria; o__Enterobacteriales; f__Enterobacteriaceae; g__Escherichia; s__Escherichia_coli; t__Escherichia_coli_DEC13D
AIHI01000023	k__Bacteria; p__Proteobacteria; c__Gammaproteobacteria; o__Enterobacteriales; f__Enterobacteriaceae; g__Escherichia; s__Escherichia_coli; t__Escherichia_coli_DEC13D
AIHI01000028	k__Bacteria; p__Proteobacteria; c__Gammaproteobacteria; o__Enterobacteriales; f__Enterobacteriaceae; g__Escherichia; s__Escherichia_coli; t__Escherichia_coli_DEC13D
AIHI01000029	k__Bacteria; p__Proteobacteria; c__Gammaproteobacteria; o__Enterobacteriales; f__Enterobacteriaceae; g__Escherichia; s__Escherichia_coli; t__Escherichia_coli_DEC13D
AIHI01000031	k__Bacteria; p__Proteobacteria; c__Gammaproteobacteria; o__Enterobacteriales; f__Enterobacteriaceae; g__Escherichia; s__Escherichia_coli; t__Escherichia_coli_DEC13D
AIHI01000033	k__Bacteria; p__Proteobacteria; c__Gammaproteobacteria; o__Enterobacteriales; f__Enterobacteriaceae; g__Escherichia; s__Escherichia_coli; t__Escherichia_coli_DEC13D
AIHI01000041	k__Bacteria; p__Proteobacteria; c__Gammaproteobacteria; o__Enterobacteriales; f__Enterobacteriaceae; g__Escherichia; s__Escherichia_coli; t__Escherichia_coli_DEC13D
AIHJ01000007	k__Bacteria; p__Proteobacteria; c__Gammaproteobacteria; o__Enterobacteriales; f__Enterobacteriaceae; g__Escherichia; s__Escherichia_coli; t__Escherichia_coli_DEC13E
AIHJ01000008	k__Bacteria; p__Proteobacteria; c__Gammaproteobacteria; o__Enterobacteriales; f__Enterobacteriaceae; g__Escherichia; s__Escherichia_coli; t__Escherichia_coli_DEC13E
AIHJ01000032	k__Bacteria; p__Proteobacteria; c__Gammaproteobacteria; o__Enterobacteriales; f__Enterobacteriaceae; g__Escherichia; s__Escherichia_coli; t__Escherichia_coli_DEC13E
AIHJ01000033	k__Bacteria; p__Proteobacteria; c__Gammaproteobacteria; o__Enterobacteriales; f__Enterobacteriaceae; g__Escherichia; s__Escherichia_coli; t__Escherichia_coli_DEC13E
AIHJ01000042	k__Bacteria; p__Proteobacteria; c__Gammaproteobacteria; o__Enterobacteriales; f__Enterobacteriaceae; g__Escherichia; s__Escherichia_coli; t__Escherichia_coli_DEC13E
AIHJ01000043	k__Bacteria; p__Proteobacteria; c__Gammaproteobacteria; o__Enterobacteriales; f__Enterobacteriaceae; g__Escherichia; s__Escherichia_coli; t__Escherichia_coli_DEC13E
AIHJ01000044	k__Bacteria; p__Proteobacteria; c__Gammaproteobacteria; o__Enterobacteriales; f__Enterobacteriaceae; g__Escherichia; s__Escherichia_coli; t__Escherichia_coli_DEC13E
AIHJ01000047	k__Bacteria; p__Proteobacteria; c__Gammaproteobacteria; o__Enterobacteriales; f__Enterobacteriaceae; g__Escherichia; s__Escherichia_coli; t__Escherichia_coli_DEC13E
AIHJ01000051	k__Bacteria; p__Proteobacteria; c__Gammaproteobacteria; o__Enterobacteriales; f__Enterobacteriaceae; g__Escherichia; s__Escherichia_coli; t__Escherichia_coli_DEC13E
AIHK01000002	k__Bacteria; p__Proteobacteria; c__Gammaproteobacteria; o__Enterobacteriales; f__Enterobacteriaceae; g__Escherichia; s__Escherichia_coli; t__Escherichia_coli_DEC14A
AIHK01000019	k__Bacteria; p__Proteobacteria; c__Gammaproteobacteria; o__Enterobacteriales; f__Enterobacteriaceae; g__Escherichia; s__Escherichia_coli; t__Escherichia_coli_DEC14A
AIHK01000020	k__Bacteria; p__Proteobacteria; c__Gammaproteobacteria; o__Enterobacteriales; f__Enterobacteriaceae; g__Escherichia; s__Escherichia_coli; t__Escherichia_coli_DEC14A
AIHK01000027	k__Bacteria; p__Proteobacteria; c__Gammaproteobacteria; o__Enterobacteriales; f__Enterobacteriaceae; g__Escherichia; s__Escherichia_coli; t__Escherichia_coli_DEC14A
AIHK01000029	k__Bacteria; p__Proteobacteria; c__Gammaproteobacteria; o__Enterobacteriales; f__Enterobacteriaceae; g__Escherichia; s__Escherichia_coli; t__Escherichia_coli_DEC14A
AIHK01000030	k__Bacteria; p__Proteobacteria; c__Gammaproteobacteria; o__Enterobacteriales; f__Enterobacteriaceae; g__Escherichia; s__Escherichia_coli; t__Escherichia_coli_DEC14A
AIHK01000032	k__Bacteria; p__Proteobacteria; c__Gammaproteobacteria; o__Enterobacteriales; f__Enterobacteriaceae; g__Escherichia; s__Escherichia_coli; t__Escherichia_coli_DEC14A
AIHK01000036	k__Bacteria; p__Proteobacteria; c__Gammaproteobacteria; o__Enterobacteriales; f__Enterobacteriaceae; g__Escherichia; s__Escherichia_coli; t__Escherichia_coli_DEC14A
AIHL01000027	k__Bacteria; p__Proteobacteria; c__Gammaproteobacteria; o__Enterobacteriales; f__Enterobacteriaceae; g__Escherichia; s__Escherichia_coli; t__Escherichia_coli_DEC14B
AIHL01000028	k__Bacteria; p__Proteobacteria; c__Gammaproteobacteria; o__Enterobacteriales; f__Enterobacteriaceae; g__Escherichia; s__Escherichia_coli; t__Escherichia_coli_DEC14B
AIHL01000065	k__Bacteria; p__Proteobacteria; c__Gammaproteobacteria; o__Enterobacteriales; f__Enterobacteriaceae; g__Escherichia; s__Escherichia_coli; t__Escherichia_coli_DEC14B
AIHL01000066	k__Bacteria; p__Proteobacteria; c__Gammaproteobacteria; o__Enterobacteriales; f__Enterobacteriaceae; g__Escherichia; s__Escherichia_coli; t__Escherichia_coli_DEC14B
AIHL01000070	k__Bacteria; p__Proteobacteria; c__Gammaproteobacteria; o__Enterobacteriales; f__Enterobacteriaceae; g__Escherichia; s__Escherichia_coli; t__Escherichia_coli_DEC14B
AIHL01000074	k__Bacteria; p__Proteobacteria; c__Gammaproteobacteria; o__Enterobacteriales; f__Enterobacteriaceae; g__Escherichia; s__Escherichia_coli; t__Escherichia_coli_DEC14B
AIHL01000075	k__Bacteria; p__Proteobacteria; c__Gammaproteobacteria; o__Enterobacteriales; f__Enterobacteriaceae; g__Escherichia; s__Escherichia_coli; t__Escherichia_coli_DEC14B
AIHL01000076	k__Bacteria; p__Proteobacteria; c__Gammaproteobacteria; o__Enterobacteriales; f__Enterobacteriaceae; g__Escherichia; s__Escherichia_coli; t__Escherichia_coli_DEC14B
AIHL01000077	k__Bacteria; p__Proteobacteria; c__Gammaproteobacteria; o__Enterobacteriales; f__Enterobacteriaceae; g__Escherichia; s__Escherichia_coli; t__Escherichia_coli_DEC14B
AIHL01000079	k__Bacteria; p__Proteobacteria; c__Gammaproteobacteria; o__Enterobacteriales; f__Enterobacteriaceae; g__Escherichia; s__Escherichia_coli; t__Escherichia_coli_DEC14B
AIHL01000080	k__Bacteria; p__Proteobacteria; c__Gammaproteobacteria; o__Enterobacteriales; f__Enterobacteriaceae; g__Escherichia; s__Escherichia_coli; t__Escherichia_coli_DEC14B
AIHM01000021	k__Bacteria; p__Proteobacteria; c__Gammaproteobacteria; o__Enterobacteriales; f__Enterobacteriaceae; g__Escherichia; s__Escherichia_coli; t__Escherichia_coli_DEC14C
AIHM01000023	k__Bacteria; p__Proteobacteria; c__Gammaproteobacteria; o__Enterobacteriales; f__Enterobacteriaceae; g__Escherichia; s__Escherichia_coli; t__Escherichia_coli_DEC14C
AIHM01000062	k__Bacteria; p__Proteobacteria; c__Gammaproteobacteria; o__Enterobacteriales; f__Enterobacteriaceae; g__Escherichia; s__Escherichia_coli; t__Escherichia_coli_DEC14C
AIHM01000065	k__Bacteria; p__Proteobacteria; c__Gammaproteobacteria; o__Enterobacteriales; f__Enterobacteriaceae; g__Escherichia; s__Escherichia_coli; t__Escherichia_coli_DEC14C
AIHM01000069	k__Bacteria; p__Proteobacteria; c__Gammaproteobacteria; o__Enterobacteriales; f__Enterobacteriaceae; g__Escherichia; s__Escherichia_coli; t__Escherichia_coli_DEC14C
AIHM01000070	k__Bacteria; p__Proteobacteria; c__Gammaproteobacteria; o__Enterobacteriales; f__Enterobacteriaceae; g__Escherichia; s__Escherichia_coli; t__Escherichia_coli_DEC14C
AIHN01000019	k__Bacteria; p__Proteobacteria; c__Gammaproteobacteria; o__Enterobacteriales; f__Enterobacteriaceae; g__Escherichia; s__Escherichia_coli; t__Escherichia_coli_DEC14D
AIHN01000052	k__Bacteria; p__Proteobacteria; c__Gammaproteobacteria; o__Enterobacteriales; f__Enterobacteriaceae; g__Escherichia; s__Escherichia_coli; t__Escherichia_coli_DEC14D
AIHN01000059	k__Bacteria; p__Proteobacteria; c__Gammaproteobacteria; o__Enterobacteriales; f__Enterobacteriaceae; g__Escherichia; s__Escherichia_coli; t__Escherichia_coli_DEC14D
AIHN01000062	k__Bacteria; p__Proteobacteria; c__Gammaproteobacteria; o__Enterobacteriales; f__Enterobacteriaceae; g__Escherichia; s__Escherichia_coli; t__Escherichia_coli_DEC14D
AIHN01000063	k__Bacteria; p__Proteobacteria; c__Gammaproteobacteria; o__Enterobacteriales; f__Enterobacteriaceae; g__Escherichia; s__Escherichia_coli; t__Escherichia_coli_DEC14D
AIHN01000069	k__Bacteria; p__Proteobacteria; c__Gammaproteobacteria; o__Enterobacteriales; f__Enterobacteriaceae; g__Escherichia; s__Escherichia_coli; t__Escherichia_coli_DEC14D
AIHN01000071	k__Bacteria; p__Proteobacteria; c__Gammaproteobacteria; o__Enterobacteriales; f__Enterobacteriaceae; g__Escherichia; s__Escherichia_coli; t__Escherichia_coli_DEC14D
AIHO01000001	k__Bacteria; p__Proteobacteria; c__Gammaproteobacteria; o__Enterobacteriales; f__Enterobacteriaceae; g__Escherichia; s__Escherichia_coli; t__Escherichia_coli_DEC15A
AIHO01000007	k__Bacteria; p__Proteobacteria; c__Gammaproteobacteria; o__Enterobacteriales; f__Enterobacteriaceae; g__Escherichia; s__Escherichia_coli; t__Escherichia_coli_DEC15A
AIHO01000049	k__Bacteria; p__Proteobacteria; c__Gammaproteobacteria; o__Enterobacteriales; f__Enterobacteriaceae; g__Escherichia; s__Escherichia_coli; t__Escherichia_coli_DEC15A
AIHO01000053	k__Bacteria; p__Proteobacteria; c__Gammaproteobacteria; o__Enterobacteriales; f__Enterobacteriaceae; g__Escherichia; s__Escherichia_coli; t__Escherichia_coli_DEC15A
AIHO01000054	k__Bacteria; p__Proteobacteria; c__Gammaproteobacteria; o__Enterobacteriales; f__Enterobacteriaceae; g__Escherichia; s__Escherichia_coli; t__Escherichia_coli_DEC15A
AIHO01000057	k__Bacteria; p__Proteobacteria; c__Gammaproteobacteria; o__Enterobacteriales; f__Enterobacteriaceae; g__Escherichia; s__Escherichia_coli; t__Escherichia_coli_DEC15A
AIHO01000058	k__Bacteria; p__Proteobacteria; c__Gammaproteobacteria; o__Enterobacteriales; f__Enterobacteriaceae; g__Escherichia; s__Escherichia_coli; t__Escherichia_coli_DEC15A
AIHP01000002	k__Bacteria; p__Proteobacteria; c__Gammaproteobacteria; o__Enterobacteriales; f__Enterobacteriaceae; g__Escherichia; s__Escherichia_coli; t__Escherichia_coli_DEC15B
AIHP01000003	k__Bacteria; p__Proteobacteria; c__Gammaproteobacteria; o__Enterobacteriales; f__Enterobacteriaceae; g__Escherichia; s__Escherichia_coli; t__Escherichia_coli_DEC15B
AIHP01000021	k__Bacteria; p__Proteobacteria; c__Gammaproteobacteria; o__Enterobacteriales; f__Enterobacteriaceae; g__Escherichia; s__Escherichia_coli; t__Escherichia_coli_DEC15B
AIHP01000027	k__Bacteria; p__Proteobacteria; c__Gammaproteobacteria; o__Enterobacteriales; f__Enterobacteriaceae; g__Escherichia; s__Escherichia_coli; t__Escherichia_coli_DEC15B
AIHP01000029	k__Bacteria; p__Proteobacteria; c__Gammaproteobacteria; o__Enterobacteriales; f__Enterobacteriaceae; g__Escherichia; s__Escherichia_coli; t__Escherichia_coli_DEC15B
AIHP01000030	k__Bacteria; p__Proteobacteria; c__Gammaproteobacteria; o__Enterobacteriales; f__Enterobacteriaceae; g__Escherichia; s__Escherichia_coli; t__Escherichia_coli_DEC15B
AIHP01000031	k__Bacteria; p__Proteobacteria; c__Gammaproteobacteria; o__Enterobacteriales; f__Enterobacteriaceae; g__Escherichia; s__Escherichia_coli; t__Escherichia_coli_DEC15B
AIHP01000032	k__Bacteria; p__Proteobacteria; c__Gammaproteobacteria; o__Enterobacteriales; f__Enterobacteriaceae; g__Escherichia; s__Escherichia_coli; t__Escherichia_coli_DEC15B
AIHP01000033	k__Bacteria; p__Proteobacteria; c__Gammaproteobacteria; o__Enterobacteriales; f__Enterobacteriaceae; g__Escherichia; s__Escherichia_coli; t__Escherichia_coli_DEC15B
AIHP01000034	k__Bacteria; p__Proteobacteria; c__Gammaproteobacteria; o__Enterobacteriales; f__Enterobacteriaceae; g__Escherichia; s__Escherichia_coli; t__Escherichia_coli_DEC15B
AIHQ01000008	k__Bacteria; p__Proteobacteria; c__Gammaproteobacteria; o__Enterobacteriales; f__Enterobacteriaceae; g__Escherichia; s__Escherichia_coli; t__Escherichia_coli_DEC15C
AIHQ01000019	k__Bacteria; p__Proteobacteria; c__Gammaproteobacteria; o__Enterobacteriales; f__Enterobacteriaceae; g__Escherichia; s__Escherichia_coli; t__Escherichia_coli_DEC15C
AIHQ01000023	k__Bacteria; p__Proteobacteria; c__Gammaproteobacteria; o__Enterobacteriales; f__Enterobacteriaceae; g__Escherichia; s__Escherichia_coli; t__Escherichia_coli_DEC15C
AIHQ01000024	k__Bacteria; p__Proteobacteria; c__Gammaproteobacteria; o__Enterobacteriales; f__Enterobacteriaceae; g__Escherichia; s__Escherichia_coli; t__Escherichia_coli_DEC15C
AIHQ01000026	k__Bacteria; p__Proteobacteria; c__Gammaproteobacteria; o__Enterobacteriales; f__Enterobacteriaceae; g__Escherichia; s__Escherichia_coli; t__Escherichia_coli_DEC15C
AIHQ01000027	k__Bacteria; p__Proteobacteria; c__Gammaproteobacteria; o__Enterobacteriales; f__Enterobacteriaceae; g__Escherichia; s__Escherichia_coli; t__Escherichia_coli_DEC15C
AIHQ01000029	k__Bacteria; p__Proteobacteria; c__Gammaproteobacteria; o__Enterobacteriales; f__Enterobacteriaceae; g__Escherichia; s__Escherichia_coli; t__Escherichia_coli_DEC15C
AIHQ01000031	k__Bacteria; p__Proteobacteria; c__Gammaproteobacteria; o__Enterobacteriales; f__Enterobacteriaceae; g__Escherichia; s__Escherichia_coli; t__Escherichia_coli_DEC15C
AIHR01000006	k__Bacteria; p__Proteobacteria; c__Gammaproteobacteria; o__Enterobacteriales; f__Enterobacteriaceae; g__Escherichia; s__Escherichia_coli; t__Escherichia_coli_DEC15D
AIHR01000024	k__Bacteria; p__Proteobacteria; c__Gammaproteobacteria; o__Enterobacteriales; f__Enterobacteriaceae; g__Escherichia; s__Escherichia_coli; t__Escherichia_coli_DEC15D
AIHR01000025	k__Bacteria; p__Proteobacteria; c__Gammaproteobacteria; o__Enterobacteriales; f__Enterobacteriaceae; g__Escherichia; s__Escherichia_coli; t__Escherichia_coli_DEC15D
AIHR01000028	k__Bacteria; p__Proteobacteria; c__Gammaproteobacteria; o__Enterobacteriales; f__Enterobacteriaceae; g__Escherichia; s__Escherichia_coli; t__Escherichia_coli_DEC15D
AIHR01000029	k__Bacteria; p__Proteobacteria; c__Gammaproteobacteria; o__Enterobacteriales; f__Enterobacteriaceae; g__Escherichia; s__Escherichia_coli; t__Escherichia_coli_DEC15D
AIHR01000030	k__Bacteria; p__Proteobacteria; c__Gammaproteobacteria; o__Enterobacteriales; f__Enterobacteriaceae; g__Escherichia; s__Escherichia_coli; t__Escherichia_coli_DEC15D
AIHR01000031	k__Bacteria; p__Proteobacteria; c__Gammaproteobacteria; o__Enterobacteriales; f__Enterobacteriaceae; g__Escherichia; s__Escherichia_coli; t__Escherichia_coli_DEC15D
AIHS01000002	k__Bacteria; p__Proteobacteria; c__Gammaproteobacteria; o__Enterobacteriales; f__Enterobacteriaceae; g__Escherichia; s__Escherichia_coli; t__Escherichia_coli_DEC15E
AIHS01000027	k__Bacteria; p__Proteobacteria; c__Gammaproteobacteria; o__Enterobacteriales; f__Enterobacteriaceae; g__Escherichia; s__Escherichia_coli; t__Escherichia_coli_DEC15E
AIHS01000041	k__Bacteria; p__Proteobacteria; c__Gammaproteobacteria; o__Enterobacteriales; f__Enterobacteriaceae; g__Escherichia; s__Escherichia_coli; t__Escherichia_coli_DEC15E
AIHS01000042	k__Bacteria; p__Proteobacteria; c__Gammaproteobacteria; o__Enterobacteriales; f__Enterobacteriaceae; g__Escherichia; s__Escherichia_coli; t__Escherichia_coli_DEC15E
AIHS01000046	k__Bacteria; p__Proteobacteria; c__Gammaproteobacteria; o__Enterobacteriales; f__Enterobacteriaceae; g__Escherichia; s__Escherichia_coli; t__Escherichia_coli_DEC15E
AIHS01000047	k__Bacteria; p__Proteobacteria; c__Gammaproteobacteria; o__Enterobacteriales; f__Enterobacteriaceae; g__Escherichia; s__Escherichia_coli; t__Escherichia_coli_DEC15E
AIHS01000048	k__Bacteria; p__Proteobacteria; c__Gammaproteobacteria; o__Enterobacteriales; f__Enterobacteriaceae; g__Escherichia; s__Escherichia_coli; t__Escherichia_coli_DEC15E
AIHS01000049	k__Bacteria; p__Proteobacteria; c__Gammaproteobacteria; o__Enterobacteriales; f__Enterobacteriaceae; g__Escherichia; s__Escherichia_coli; t__Escherichia_coli_DEC15E
AIHS01000050	k__Bacteria; p__Proteobacteria; c__Gammaproteobacteria; o__Enterobacteriales; f__Enterobacteriaceae; g__Escherichia; s__Escherichia_coli; t__Escherichia_coli_DEC15E
AIHS01000051	k__Bacteria; p__Proteobacteria; c__Gammaproteobacteria; o__Enterobacteriales; f__Enterobacteriaceae; g__Escherichia; s__Escherichia_coli; t__Escherichia_coli_DEC15E
AJ007359	k__Bacteria; p__Proteobacteria; c__Gammaproteobacteria; o__Enterobacteriales; f__Enterobacteriaceae; g__Photorhabdus; s__Photorhabdus_luminescens; t__Photorhabdus_luminescens_subsp_akhurstii
AJ007404	k__Bacteria; p__Proteobacteria; c__Gammaproteobacteria; o__Enterobacteriales; f__Enterobacteriaceae; g__Photorhabdus; s__Photorhabdus_luminescens; t__Photorhabdus_luminescens_subsp_laumondii
AJ007405	k__Bacteria; p__Proteobacteria; c__Gammaproteobacteria; o__Enterobacteriales; f__Enterobacteriaceae; g__Photorhabdus; s__Photorhabdus_temperata; t__Photorhabdus_temperata_subsp_temperata
AJ009930	k__Bacteria; p__Proteobacteria; c__Gammaproteobacteria; o__Enterobacteriales; f__Enterobacteriaceae; g__Erwinia; s__Erwinia_pyrifoliae; t__Erwinia_pyrifoliae
AJ010485	k__Bacteria; p__Proteobacteria; c__Gammaproteobacteria; o__Enterobacteriales; f__Enterobacteriaceae; g__Erwinia; s__Erwinia_amylovora; t__Erwinia_amylovora
AJ010486	k__Bacteria; p__Proteobacteria; c__Gammaproteobacteria; o__Enterobacteriales; f__Enterobacteriaceae; g__Enterobacter; s__Enterobacter_pyrinus; t__Enterobacter_pyrinus
AJ233400	k__Bacteria; p__Proteobacteria; c__Gammaproteobacteria; o__Enterobacteriales; f__Enterobacteriaceae; g__Buttiauxella; s__Buttiauxella_agrestis; t__Buttiauxella_agrestis
AJ233401	k__Bacteria; p__Proteobacteria; c__Gammaproteobacteria; o__Enterobacteriales; f__Enterobacteriaceae; g__Buttiauxella; s__Buttiauxella_brennerae; t__Buttiauxella_brennerae
AJ233402	k__Bacteria; p__Proteobacteria; c__Gammaproteobacteria; o__Enterobacteriales; f__Enterobacteriaceae; g__Buttiauxella; s__Buttiauxella_ferragutiae; t__Buttiauxella_ferragutiae
AJ233403	k__Bacteria; p__Proteobacteria; c__Gammaproteobacteria; o__Enterobacteriales; f__Enterobacteriaceae; g__Buttiauxella; s__Buttiauxella_gaviniae; t__Buttiauxella_gaviniae
AJ233404	k__Bacteria; p__Proteobacteria; c__Gammaproteobacteria; o__Enterobacteriales; f__Enterobacteriaceae; g__Buttiauxella; s__Buttiauxella_izardii; t__Buttiauxella_izardii
AJ233405	k__Bacteria; p__Proteobacteria; c__Gammaproteobacteria; o__Enterobacteriales; f__Enterobacteriaceae; g__Buttiauxella; s__Buttiauxella_noackiae; t__Buttiauxella_noackiae
AJ233406	k__Bacteria; p__Proteobacteria; c__Gammaproteobacteria; o__Enterobacteriales; f__Enterobacteriaceae; g__Buttiauxella; s__Buttiauxella_warmboldiae; t__Buttiauxella_warmboldiae
AJ233407	k__Bacteria; p__Proteobacteria; c__Gammaproteobacteria; o__Enterobacteriales; f__Enterobacteriaceae; g__Budvicia; s__Budvicia_aquatica; t__Budvicia_aquatica
AJ233408	k__Bacteria; p__Proteobacteria; c__Gammaproteobacteria; o__Enterobacteriales; f__Enterobacteriaceae; g__Citrobacter; s__Citrobacter_freundii; t__Citrobacter_freundii
AJ233409	k__Bacteria; p__Proteobacteria; c__Gammaproteobacteria; o__Enterobacteriales; f__Enterobacteriaceae; g__Brenneria; s__Brenneria_alni; t__Brenneria_alni
AJ233410	k__Bacteria; p__Proteobacteria; c__Gammaproteobacteria; o__Enterobacteriales; f__Enterobacteriaceae; g__Erwinia; s__Erwinia_amylovora; t__Erwinia_amylovora
AJ233411	k__Bacteria; p__Proteobacteria; c__Gammaproteobacteria; o__Enterobacteriales; f__Enterobacteriaceae; g__Pectobacterium; s__Pectobacterium_carotovorum; t__Pectobacterium_carotovorum_subsp_carotovorum
AJ233412	k__Bacteria; p__Proteobacteria; c__Gammaproteobacteria; o__Enterobacteriales; f__Enterobacteriaceae; g__Erwinia; s__Erwinia_chrysanthemi; t__Erwinia_chrysanthemi
AJ233413	k__Bacteria; p__Proteobacteria; c__Gammaproteobacteria; o__Enterobacteriales; f__Enterobacteriaceae; g__Pantoea; s__Pantoea_cypripedii; t__Pantoea_cypripedii
AJ233414	k__Bacteria; p__Proteobacteria; c__Gammaproteobacteria; o__Enterobacteriales; f__Enterobacteriaceae; g__Erwinia; s__Erwinia_mallotivora; t__Erwinia_mallotivora
AJ233415	k__Bacteria; p__Proteobacteria; c__Gammaproteobacteria; o__Enterobacteriales; f__Enterobacteriaceae; g__Brenneria; s__Brenneria_nigrifluens; t__Brenneria_nigrifluens
AJ233416	k__Bacteria; p__Proteobacteria; c__Gammaproteobacteria; o__Enterobacteriales; f__Enterobacteriaceae; g__Lonsdalea; s__Lonsdalea_quercina; t__Lonsdalea_quercina
AJ233417	k__Bacteria; p__Proteobacteria; c__Gammaproteobacteria; o__Enterobacteriales; f__Enterobacteriaceae; g__Erwinia; s__Erwinia_rhapontici; t__Erwinia_rhapontici
AJ233418	k__Bacteria; p__Proteobacteria; c__Gammaproteobacteria; o__Enterobacteriales; f__Enterobacteriaceae; g__Brenneria; s__Brenneria_rubrifaciens; t__Brenneria_rubrifaciens
AJ233419	k__Bacteria; p__Proteobacteria; c__Gammaproteobacteria; o__Enterobacteriales; f__Enterobacteriaceae; g__Brenneria; s__Brenneria_salicis; t__Brenneria_salicis
AJ233420	k__Bacteria; p__Proteobacteria; c__Gammaproteobacteria; o__Enterobacteriales; f__Enterobacteriaceae; g__Klebsiella; s__Klebsiella_pneumoniae; t__Klebsiella_pneumoniae
AJ233421	k__Bacteria; p__Proteobacteria; c__Gammaproteobacteria; o__Enterobacteriales; f__Enterobacteriaceae; g__Leminorella; s__Leminorella_grimontii; t__Leminorella_grimontii
AJ233422	k__Bacteria; p__Proteobacteria; c__Gammaproteobacteria; o__Enterobacteriales; f__Enterobacteriaceae; g__Obesumbacterium; s__Obesumbacterium_proteus; t__Obesumbacterium_proteus
AJ233423	k__Bacteria; p__Proteobacteria; c__Gammaproteobacteria; o__Enterobacteriales; f__Enterobacteriaceae; g__Pantoea; s__Pantoea_agglomerans; t__Pantoea_agglomerans
AJ233424	k__Bacteria; p__Proteobacteria; c__Gammaproteobacteria; o__Enterobacteriales; f__Enterobacteriaceae; g__Pragia; s__Pragia_fontium; t__Pragia_fontium
AJ233425	k__Bacteria; p__Proteobacteria; c__Gammaproteobacteria; o__Enterobacteriales; f__Enterobacteriaceae; g__Proteus; s__Proteus_vulgaris; t__Proteus_vulgaris
AJ233426	k__Bacteria; p__Proteobacteria; c__Gammaproteobacteria; o__Enterobacteriales; f__Enterobacteriaceae; g__Rahnella; s__Rahnella_aquatilis; t__Rahnella_aquatilis
AJ233427	k__Bacteria; p__Proteobacteria; c__Gammaproteobacteria; o__Enterobacteriales; f__Enterobacteriaceae; g__Serratia; s__Serratia_entomophila; t__Serratia_entomophila
AJ233428	k__Bacteria; p__Proteobacteria; c__Gammaproteobacteria; o__Enterobacteriales; f__Enterobacteriaceae; g__Serratia; s__Serratia_ficaria; t__Serratia_ficaria
AJ233429	k__Bacteria; p__Proteobacteria; c__Gammaproteobacteria; o__Enterobacteriales; f__Enterobacteriaceae; g__Serratia; s__Serratia_fonticola; t__Serratia_fonticola
AJ233430	k__Bacteria; p__Proteobacteria; c__Gammaproteobacteria; o__Enterobacteriales; f__Enterobacteriaceae; g__Serratia; s__Serratia_grimesii; t__Serratia_grimesii
AJ233431	k__Bacteria; p__Proteobacteria; c__Gammaproteobacteria; o__Enterobacteriales; f__Enterobacteriaceae; g__Serratia; s__Serratia_marcescens; t__Serratia_marcescens
AJ233432	k__Bacteria; p__Proteobacteria; c__Gammaproteobacteria; o__Enterobacteriales; f__Enterobacteriaceae; g__Serratia; s__Serratia_odorifera; t__Serratia_odorifera
AJ233433	k__Bacteria; p__Proteobacteria; c__Gammaproteobacteria; o__Enterobacteriales; f__Enterobacteriaceae; g__Serratia; s__Serratia_plymuthica; t__Serratia_plymuthica
AJ233434	k__Bacteria; p__Proteobacteria; c__Gammaproteobacteria; o__Enterobacteriales; f__Enterobacteriaceae; g__Serratia; s__Serratia_proteamaculans; t__Serratia_proteamaculans
AJ233435	k__Bacteria; p__Proteobacteria; c__Gammaproteobacteria; o__Enterobacteriales; f__Enterobacteriaceae; g__Serratia; s__Serratia_proteamaculans; t__Serratia_proteamaculans
AJ233436	k__Bacteria; p__Proteobacteria; c__Gammaproteobacteria; o__Enterobacteriales; f__Enterobacteriaceae; g__Serratia; s__Serratia_rubidaea; t__Serratia_rubidaea
AJ233437	k__Bacteria; p__Proteobacteria; c__Gammaproteobacteria; o__Enterobacteriales; f__Enterobacteriaceae; g__Tatumella; s__Tatumella_ptyseos; t__Tatumella_ptyseos
AJ279002	k__Bacteria; p__Proteobacteria; c__Gammaproteobacteria; o__Enterobacteriales; f__Enterobacteriaceae; g__Serratia; s__Serratia_fonticola; t__Serratia_fonticola
AJ279044	k__Bacteria; p__Proteobacteria; c__Gammaproteobacteria; o__Enterobacteriales; f__Enterobacteriaceae; g__Serratia; s__Serratia_quinivorans; t__Serratia_quinivorans
AJ279045	k__Bacteria; p__Proteobacteria; c__Gammaproteobacteria; o__Enterobacteriales; f__Enterobacteriaceae; g__Serratia; s__Serratia_quinivorans; t__Serratia_quinivorans
AJ279046	k__Bacteria; p__Proteobacteria; c__Gammaproteobacteria; o__Enterobacteriales; f__Enterobacteriaceae; g__Serratia; s__Serratia_quinivorans; t__Serratia_quinivorans
AJ279047	k__Bacteria; p__Proteobacteria; c__Gammaproteobacteria; o__Enterobacteriales; f__Enterobacteriaceae; g__Serratia; s__Serratia_quinivorans; t__Serratia_quinivorans
AJ279048	k__Bacteria; p__Proteobacteria; c__Gammaproteobacteria; o__Enterobacteriales; f__Enterobacteriaceae; g__Serratia; s__Serratia_quinivorans; t__Serratia_quinivorans
AJ279049	k__Bacteria; p__Proteobacteria; c__Gammaproteobacteria; o__Enterobacteriales; f__Enterobacteriaceae; g__Serratia; s__Serratia_quinivorans; t__Serratia_quinivorans
AJ279050	k__Bacteria; p__Proteobacteria; c__Gammaproteobacteria; o__Enterobacteriales; f__Enterobacteriaceae; g__Serratia; s__Serratia_quinivorans; t__Serratia_quinivorans
AJ279051	k__Bacteria; p__Proteobacteria; c__Gammaproteobacteria; o__Enterobacteriales; f__Enterobacteriaceae; g__Serratia; s__Serratia_quinivorans; t__Serratia_quinivorans
AJ279052	k__Bacteria; p__Proteobacteria; c__Gammaproteobacteria; o__Enterobacteriales; f__Enterobacteriaceae; g__Serratia; s__Serratia_quinivorans; t__Serratia_quinivorans
AJ279053	k__Bacteria; p__Proteobacteria; c__Gammaproteobacteria; o__Enterobacteriales; f__Enterobacteriaceae; g__Serratia; s__Serratia_quinivorans; t__Serratia_quinivorans
AJ279054	k__Bacteria; p__Proteobacteria; c__Gammaproteobacteria; o__Enterobacteriales; f__Enterobacteriaceae; g__Serratia; s__Serratia_ficaria; t__Serratia_ficaria
AJ279055	k__Bacteria; p__Proteobacteria; c__Gammaproteobacteria; o__Enterobacteriales; f__Enterobacteriaceae; g__Serratia; s__Serratia_plymuthica; t__Serratia_plymuthica
AJ288155	k__Bacteria; p__Proteobacteria; c__Gammaproteobacteria; o__Enterobacteriales; f__Enterobacteriaceae; g__Serratia; s__Serratia_proteamaculans; t__Serratia_proteamaculans
AJ295161	k__Bacteria; p__Proteobacteria; c__Gammaproteobacteria; o__Enterobacteriales; f__Enterobacteriaceae; g__Photorhabdus; s__Photorhabdus_luminescens; t__Photorhabdus_luminescens_subsp_laumondii
AJ295162	k__Bacteria; p__Proteobacteria; c__Gammaproteobacteria; o__Enterobacteriales; f__Enterobacteriaceae; g__Photorhabdus; s__Photorhabdus_luminescens; t__Photorhabdus_luminescens_subsp_laumondii
AJ296306	k__Bacteria; p__Proteobacteria; c__Gammaproteobacteria; o__Enterobacteriales; f__Enterobacteriaceae; g__Serratia; s__Serratia_marcescens; t__Serratia_marcescens
AJ296307	k__Bacteria; p__Proteobacteria; c__Gammaproteobacteria; o__Enterobacteriales; f__Enterobacteriaceae; g__Serratia; s__Serratia_marcescens; t__Serratia_marcescens
AJ296308	k__Bacteria; p__Proteobacteria; c__Gammaproteobacteria; o__Enterobacteriales; f__Enterobacteriaceae; g__Serratia; s__Serratia_marcescens; t__Serratia_marcescens
AJ296309	k__Bacteria; p__Proteobacteria; c__Gammaproteobacteria; o__Enterobacteriales; f__Enterobacteriaceae; g__Serratia; s__Serratia_marcescens; t__Serratia_marcescens
AJ296310	k__Bacteria; p__Proteobacteria; c__Gammaproteobacteria; o__Enterobacteriales; f__Enterobacteriaceae; g__Serratia; s__Serratia_marcescens; t__Serratia_marcescens
AJ297946	k__Bacteria; p__Proteobacteria; c__Gammaproteobacteria; o__Enterobacteriales; f__Enterobacteriaceae; g__Serratia; s__Serratia_marcescens; t__Serratia_marcescens
AJ297950	k__Bacteria; p__Proteobacteria; c__Gammaproteobacteria; o__Enterobacteriales; f__Enterobacteriaceae; g__Serratia; s__Serratia_marcescens; t__Serratia_marcescens
AJ301681	k__Bacteria; p__Proteobacteria; c__Gammaproteobacteria; o__Enterobacteriales; f__Enterobacteriaceae; g__Morganella; s__Morganella_morganii; t__Morganella_morganii
AJ301682	k__Bacteria; p__Proteobacteria; c__Gammaproteobacteria; o__Enterobacteriales; f__Enterobacteriaceae; g__Proteus; s__Proteus_mirabilis; t__Proteus_mirabilis
AJ301683	k__Bacteria; p__Proteobacteria; c__Gammaproteobacteria; o__Enterobacteriales; f__Enterobacteriaceae; g__Proteus; s__Proteus_vulgaris; t__Proteus_vulgaris
AJ301684	k__Bacteria; p__Proteobacteria; c__Gammaproteobacteria; o__Enterobacteriales; f__Enterobacteriaceae; g__Providencia; s__Providencia_alcalifaciens; t__Providencia_alcalifaciens
AJ302156	k__Bacteria; p__Proteobacteria; c__Gammaproteobacteria; o__Enterobacteriales; f__Enterobacteriaceae; g__Serratia; s__Serratia_marcescens; t__Serratia_marcescens
AJ306725	k__Bacteria; p__Proteobacteria; c__Gammaproteobacteria; o__Enterobacteriales; f__Enterobacteriaceae; g__Serratia; s__Serratia_liquefaciens; t__Serratia_liquefaciens
AJ311838	k__Bacteria; p__Proteobacteria; c__Gammaproteobacteria; o__Enterobacteriales; f__Enterobacteriaceae; g__Pantoea; s__Pantoea_stewartii; t__Pantoea_stewartii_subsp_stewartii
AJ560630	k__Bacteria; p__Proteobacteria; c__Gammaproteobacteria; o__Enterobacteriales; f__Enterobacteriaceae; g__Photorhabdus; s__Photorhabdus_luminescens; t__Photorhabdus_luminescens_subsp_kayaii
AJ560631	k__Bacteria; p__Proteobacteria; c__Gammaproteobacteria; o__Enterobacteriales; f__Enterobacteriaceae; g__Photorhabdus; s__Photorhabdus_luminescens; t__Photorhabdus_luminescens_subsp_kayaii
AJ560632	k__Bacteria; p__Proteobacteria; c__Gammaproteobacteria; o__Enterobacteriales; f__Enterobacteriaceae; g__Photorhabdus; s__Photorhabdus_luminescens; t__Photorhabdus_luminescens_subsp_kayaii
AJ560633	k__Bacteria; p__Proteobacteria; c__Gammaproteobacteria; o__Enterobacteriales; f__Enterobacteriaceae; g__Photorhabdus; s__Photorhabdus_luminescens; t__Photorhabdus_luminescens_subsp_laumondii
AJ560634	k__Bacteria; p__Proteobacteria; c__Gammaproteobacteria; o__Enterobacteriales; f__Enterobacteriaceae; g__Photorhabdus; s__Photorhabdus_temperata; t__Photorhabdus_temperata_subsp_thracensis
AJ627594	k__Bacteria; p__Proteobacteria; c__Gammaproteobacteria; o__Enterobacteriales; f__Enterobacteriaceae; g__Yersinia; s__Yersinia_aleksiciae; t__Yersinia_aleksiciae
AJ627595	k__Bacteria; p__Proteobacteria; c__Gammaproteobacteria; o__Enterobacteriales; f__Enterobacteriaceae; g__Yersinia; s__Yersinia_kristensenii; t__Yersinia_kristensenii
AJ627597	k__Bacteria; p__Proteobacteria; c__Gammaproteobacteria; o__Enterobacteriales; f__Enterobacteriaceae; g__Yersinia; s__Yersinia_aleksiciae; t__Yersinia_aleksiciae
AJ627598	k__Bacteria; p__Proteobacteria; c__Gammaproteobacteria; o__Enterobacteriales; f__Enterobacteriaceae; g__Yersinia; s__Yersinia_kristensenii; t__Yersinia_kristensenii
AJ627599	k__Bacteria; p__Proteobacteria; c__Gammaproteobacteria; o__Enterobacteriales; f__Enterobacteriaceae; g__Yersinia; s__Yersinia_aleksiciae; t__Yersinia_aleksiciae
AJ627600	k__Bacteria; p__Proteobacteria; c__Gammaproteobacteria; o__Enterobacteriales; f__Enterobacteriaceae; g__Yersinia; s__Yersinia_aleksiciae; t__Yersinia_aleksiciae
AJ627601	k__Bacteria; p__Proteobacteria; c__Gammaproteobacteria; o__Enterobacteriales; f__Enterobacteriaceae; g__Yersinia; s__Yersinia_aleksiciae; t__Yersinia_aleksiciae
AJ783916	k__Bacteria; p__Proteobacteria; c__Gammaproteobacteria; o__Enterobacteriales; f__Enterobacteriaceae; g__Klebsiella; s__Klebsiella_variicola; t__Klebsiella_variicola
AJ810292	k__Bacteria; p__Proteobacteria; c__Gammaproteobacteria; o__Enterobacteriales; f__Enterobacteriaceae; g__Xenorhabdus; s__Xenorhabdus_innexi; t__Xenorhabdus_innexi
AJ810293	k__Bacteria; p__Proteobacteria; c__Gammaproteobacteria; o__Enterobacteriales; f__Enterobacteriaceae; g__Xenorhabdus; s__Xenorhabdus_budapestensis; t__Xenorhabdus_budapestensis
AJ810294	k__Bacteria; p__Proteobacteria; c__Gammaproteobacteria; o__Enterobacteriales; f__Enterobacteriaceae; g__Xenorhabdus; s__Xenorhabdus_ehlersii; t__Xenorhabdus_ehlersii
AJ810295	k__Bacteria; p__Proteobacteria; c__Gammaproteobacteria; o__Enterobacteriales; f__Enterobacteriaceae; g__Xenorhabdus; s__Xenorhabdus_szentirmaii; t__Xenorhabdus_szentirmaii
AJ853889	k__Bacteria; p__Proteobacteria; c__Gammaproteobacteria; o__Enterobacteriales; f__Enterobacteriaceae; g__Enterobacter; s__Enterobacter_cloacae; t__Enterobacter_cloacae
AJ853890	k__Bacteria; p__Proteobacteria; c__Gammaproteobacteria; o__Enterobacteriales; f__Enterobacteriaceae; g__Enterobacter; s__Enterobacter_hormaechei; t__Enterobacter_hormaechei_subsp_steigerwaltii
AJ853891	k__Bacteria; p__Proteobacteria; c__Gammaproteobacteria; o__Enterobacteriales; f__Enterobacteriaceae; g__Enterobacter; s__Enterobacter_ludwigii; t__Enterobacter_ludwigii
AJ871855	k__Bacteria; p__Proteobacteria; c__Gammaproteobacteria; o__Enterobacteriales; f__Enterobacteriaceae; g__Klebsiella; s__Klebsiella_oxytoca; t__Klebsiella_oxytoca
AJ871856	k__Bacteria; p__Proteobacteria; c__Gammaproteobacteria; o__Enterobacteriales; f__Enterobacteriaceae; g__Klebsiella; s__Klebsiella_oxytoca; t__Klebsiella_oxytoca
AJ871857	k__Bacteria; p__Proteobacteria; c__Gammaproteobacteria; o__Enterobacteriales; f__Enterobacteriaceae; g__Klebsiella; s__Klebsiella_oxytoca; t__Klebsiella_oxytoca
AJ871858	k__Bacteria; p__Proteobacteria; c__Gammaproteobacteria; o__Enterobacteriales; f__Enterobacteriaceae; g__Klebsiella; s__Klebsiella_oxytoca; t__Klebsiella_oxytoca
AJ871859	k__Bacteria; p__Proteobacteria; c__Gammaproteobacteria; o__Enterobacteriales; f__Enterobacteriaceae; g__Klebsiella; s__Klebsiella_oxytoca; t__Klebsiella_oxytoca
AJ871860	k__Bacteria; p__Proteobacteria; c__Gammaproteobacteria; o__Enterobacteriales; f__Enterobacteriaceae; g__Klebsiella; s__Klebsiella_oxytoca; t__Klebsiella_oxytoca
AJ871861	k__Bacteria; p__Proteobacteria; c__Gammaproteobacteria; o__Enterobacteriales; f__Enterobacteriaceae; g__Klebsiella; s__Klebsiella_oxytoca; t__Klebsiella_oxytoca
AJ871862	k__Bacteria; p__Proteobacteria; c__Gammaproteobacteria; o__Enterobacteriales; f__Enterobacteriaceae; g__Klebsiella; s__Klebsiella_oxytoca; t__Klebsiella_oxytoca
AJ871863	k__Bacteria; p__Proteobacteria; c__Gammaproteobacteria; o__Enterobacteriales; f__Enterobacteriaceae; g__Klebsiella; s__Klebsiella_oxytoca; t__Klebsiella_oxytoca
AL590842	k__Bacteria; p__Proteobacteria; c__Gammaproteobacteria; o__Enterobacteriales; f__Enterobacteriaceae; g__Yersinia; s__Yersinia_pestis; t__Yersinia_pestis_CO92
AM040489	k__Bacteria; p__Proteobacteria; c__Gammaproteobacteria; o__Enterobacteriales; f__Enterobacteriaceae; g__Providencia; s__Providencia_rustigianii; t__Providencia_rustigianii
AM040490	k__Bacteria; p__Proteobacteria; c__Gammaproteobacteria; o__Enterobacteriales; f__Enterobacteriaceae; g__Providencia; s__Providencia_heimbachae; t__Providencia_heimbachae
AM040491	k__Bacteria; p__Proteobacteria; c__Gammaproteobacteria; o__Enterobacteriales; f__Enterobacteriaceae; g__Providencia; s__Providencia_stuartii; t__Providencia_stuartii
AM040492	k__Bacteria; p__Proteobacteria; c__Gammaproteobacteria; o__Enterobacteriales; f__Enterobacteriaceae; g__Providencia; s__Providencia_rettgeri; t__Providencia_rettgeri
AM040494	k__Bacteria; p__Proteobacteria; c__Gammaproteobacteria; o__Enterobacteriales; f__Enterobacteriaceae; g__Xenorhabdus; s__Xenorhabdus_indica; t__Xenorhabdus_indica
AM040495	k__Bacteria; p__Proteobacteria; c__Gammaproteobacteria; o__Enterobacteriales; f__Enterobacteriaceae; g__Providencia; s__Providencia_vermicola; t__Providencia_vermicola
AM040754	k__Bacteria; p__Proteobacteria; c__Gammaproteobacteria; o__Enterobacteriales; f__Enterobacteriaceae; g__Moellerella; s__Moellerella_wisconsensis; t__Moellerella_wisconsensis
AM055711	k__Bacteria; p__Proteobacteria; c__Gammaproteobacteria; o__Enterobacteriales; f__Enterobacteriaceae; g__Erwinia; s__Erwinia_billingiae; t__Erwinia_billingiae
AM055715	k__Bacteria; p__Proteobacteria; c__Gammaproteobacteria; o__Enterobacteriales; f__Enterobacteriaceae; g__Erwinia; s__Erwinia_pyrifoliae; t__Erwinia_pyrifoliae
AM055716	k__Bacteria; p__Proteobacteria; c__Gammaproteobacteria; o__Enterobacteriales; f__Enterobacteriaceae; g__Erwinia; s__Erwinia_tasmaniensis; t__Erwinia_tasmaniensis
AM160650	k__Bacteria; p__Proteobacteria; c__Gammaproteobacteria; o__Enterobacteriales; f__Enterobacteriaceae; g__Klebsiella; s__Klebsiella_oxytoca; t__Klebsiella_oxytoca
AM160653	k__Bacteria; p__Proteobacteria; c__Gammaproteobacteria; o__Enterobacteriales; f__Enterobacteriaceae; g__Klebsiella; s__Klebsiella_oxytoca; t__Klebsiella_oxytoca
AM182400	k__Bacteria; p__Proteobacteria; c__Gammaproteobacteria; o__Enterobacteriales; f__Enterobacteriaceae; g__Yersinia; s__Yersinia_pseudotuberculosis; t__Yersinia_pseudotuberculosis
AM182401	k__Bacteria; p__Proteobacteria; c__Gammaproteobacteria; o__Enterobacteriales; f__Enterobacteriaceae; g__Yersinia; s__Yersinia_pseudotuberculosis; t__Yersinia_pseudotuberculosis
AM182402	k__Bacteria; p__Proteobacteria; c__Gammaproteobacteria; o__Enterobacteriales; f__Enterobacteriaceae; g__Yersinia; s__Yersinia_pseudotuberculosis; t__Yersinia_pseudotuberculosis
AM182403	k__Bacteria; p__Proteobacteria; c__Gammaproteobacteria; o__Enterobacteriales; f__Enterobacteriaceae; g__Yersinia; s__Yersinia_pseudotuberculosis; t__Yersinia_pseudotuberculosis
AM182404	k__Bacteria; p__Proteobacteria; c__Gammaproteobacteria; o__Enterobacteriales; f__Enterobacteriaceae; g__Yersinia; s__Yersinia_similis; t__Yersinia_similis
AM182405	k__Bacteria; p__Proteobacteria; c__Gammaproteobacteria; o__Enterobacteriales; f__Enterobacteriaceae; g__Yersinia; s__Yersinia_similis; t__Yersinia_similis
AM182406	k__Bacteria; p__Proteobacteria; c__Gammaproteobacteria; o__Enterobacteriales; f__Enterobacteriaceae; g__Yersinia; s__Yersinia_similis; t__Yersinia_similis
AM182407	k__Bacteria; p__Proteobacteria; c__Gammaproteobacteria; o__Enterobacteriales; f__Enterobacteriaceae; g__Yersinia; s__Yersinia_similis; t__Yersinia_similis
AM184212	k__Bacteria; p__Proteobacteria; c__Gammaproteobacteria; o__Enterobacteriales; f__Enterobacteriaceae; g__Pantoea; s__Pantoea_agglomerans; t__Pantoea_agglomerans
AM184214	k__Bacteria; p__Proteobacteria; c__Gammaproteobacteria; o__Enterobacteriales; f__Enterobacteriaceae; g__Pantoea; s__Pantoea_agglomerans; t__Pantoea_agglomerans
AM184220	k__Bacteria; p__Proteobacteria; c__Gammaproteobacteria; o__Enterobacteriales; f__Enterobacteriaceae; g__Enterobacter; s__Enterobacter_cloacae; t__Enterobacter_cloacae
AM184231	k__Bacteria; p__Proteobacteria; c__Gammaproteobacteria; o__Enterobacteriales; f__Enterobacteriaceae; g__Shigella; s__Shigella_boydii; t__Shigella_boydii
AM184232	k__Bacteria; p__Proteobacteria; c__Gammaproteobacteria; o__Enterobacteriales; f__Enterobacteriaceae; g__Kluyvera; s__Kluyvera_ascorbata; t__Kluyvera_ascorbata
AM184233	k__Bacteria; p__Proteobacteria; c__Gammaproteobacteria; o__Enterobacteriales; f__Enterobacteriaceae; g__Escherichia; s__Escherichia_coli; t__Escherichia_coli_O157H7
AM184234	k__Bacteria; p__Proteobacteria; c__Gammaproteobacteria; o__Enterobacteriales; f__Enterobacteriaceae; g__Shigella; s__Shigella_boydii; t__Shigella_boydii
AM184235	k__Bacteria; p__Proteobacteria; c__Gammaproteobacteria; o__Enterobacteriales; f__Enterobacteriaceae; g__Enterobacter; s__Enterobacter_ludwigii; t__Enterobacter_ludwigii
AM184236	k__Bacteria; p__Proteobacteria; c__Gammaproteobacteria; o__Enterobacteriales; f__Enterobacteriaceae; g__Kluyvera; s__Kluyvera_ascorbata; t__Kluyvera_ascorbata
AM184245	k__Bacteria; p__Proteobacteria; c__Gammaproteobacteria; o__Enterobacteriales; f__Enterobacteriaceae; g__Kluyvera; s__Kluyvera_cryocrescens; t__Kluyvera_cryocrescens
AM184247	k__Bacteria; p__Proteobacteria; c__Gammaproteobacteria; o__Enterobacteriales; f__Enterobacteriaceae; g__Enterobacter; s__Enterobacter_aerogenes; t__Enterobacter_aerogenes
AM184249	k__Bacteria; p__Proteobacteria; c__Gammaproteobacteria; o__Enterobacteriales; f__Enterobacteriaceae; g__Citrobacter; s__Citrobacter_freundii; t__Citrobacter_freundii
AM184250	k__Bacteria; p__Proteobacteria; c__Gammaproteobacteria; o__Enterobacteriales; f__Enterobacteriaceae; g__Raoultella; s__Raoultella_ornithinolytica; t__Raoultella_ornithinolytica
AM184252	k__Bacteria; p__Proteobacteria; c__Gammaproteobacteria; o__Enterobacteriales; f__Enterobacteriaceae; g__Escherichia; s__Escherichia_coli; t__Escherichia_coli
AM184253	k__Bacteria; p__Proteobacteria; c__Gammaproteobacteria; o__Enterobacteriales; f__Enterobacteriaceae; g__Klebsiella; s__Klebsiella_pneumoniae; t__Klebsiella_pneumoniae
AM184254	k__Bacteria; p__Proteobacteria; c__Gammaproteobacteria; o__Enterobacteriales; f__Enterobacteriaceae; g__Pantoea; s__Pantoea_agglomerans; t__Pantoea_agglomerans
AM184263	k__Bacteria; p__Proteobacteria; c__Gammaproteobacteria; o__Enterobacteriales; f__Enterobacteriaceae; g__Pantoea; s__Pantoea_agglomerans; t__Pantoea_agglomerans
AM184264	k__Bacteria; p__Proteobacteria; c__Gammaproteobacteria; o__Enterobacteriales; f__Enterobacteriaceae; g__Pantoea; s__Pantoea_agglomerans; t__Pantoea_agglomerans
AM184266	k__Bacteria; p__Proteobacteria; c__Gammaproteobacteria; o__Enterobacteriales; f__Enterobacteriaceae; g__Pantoea; s__Pantoea_agglomerans; t__Pantoea_agglomerans
AM184272	k__Bacteria; p__Proteobacteria; c__Gammaproteobacteria; o__Enterobacteriales; f__Enterobacteriaceae; g__Pantoea; s__Pantoea_agglomerans; t__Pantoea_agglomerans
AM184281	k__Bacteria; p__Proteobacteria; c__Gammaproteobacteria; o__Enterobacteriales; f__Enterobacteriaceae; g__Citrobacter; s__Citrobacter_freundii; t__Citrobacter_freundii
AM184285	k__Bacteria; p__Proteobacteria; c__Gammaproteobacteria; o__Enterobacteriales; f__Enterobacteriaceae; g__Enterobacter; s__Enterobacter_ludwigii; t__Enterobacter_ludwigii
AM184290	k__Bacteria; p__Proteobacteria; c__Gammaproteobacteria; o__Enterobacteriales; f__Enterobacteriaceae; g__Pantoea; s__Pantoea_agglomerans; t__Pantoea_agglomerans
AM184304	k__Bacteria; p__Proteobacteria; c__Gammaproteobacteria; o__Enterobacteriales; f__Enterobacteriaceae; g__Shigella; s__Shigella_flexneri; t__Shigella_flexneri
AM184307	k__Bacteria; p__Proteobacteria; c__Gammaproteobacteria; o__Enterobacteriales; f__Enterobacteriaceae; g__Pantoea; s__Pantoea_agglomerans; t__Pantoea_agglomerans
AM286415	k__Bacteria; p__Proteobacteria; c__Gammaproteobacteria; o__Enterobacteriales; f__Enterobacteriaceae; g__Yersinia; s__Yersinia_enterocolitica; t__Yersinia_enterocolitica_subsp_enterocolitica_8081
AM292080	k__Bacteria; p__Proteobacteria; c__Gammaproteobacteria; o__Enterobacteriales; f__Enterobacteriaceae; g__Erwinia; s__Erwinia_tasmaniensis; t__Erwinia_tasmaniensis
AM292081	k__Bacteria; p__Proteobacteria; c__Gammaproteobacteria; o__Enterobacteriales; f__Enterobacteriaceae; g__Erwinia; s__Erwinia_tasmaniensis; t__Erwinia_tasmaniensis
AM293680	k__Bacteria; p__Proteobacteria; c__Gammaproteobacteria; o__Enterobacteriales; f__Enterobacteriaceae; g__Pantoea; s__Pantoea_agglomerans; t__Pantoea_agglomerans
AM293681	k__Bacteria; p__Proteobacteria; c__Gammaproteobacteria; o__Enterobacteriales; f__Enterobacteriaceae; g__Pantoea; s__Pantoea_agglomerans; t__Pantoea_agglomerans
AM774412	k__Bacteria; p__Proteobacteria; c__Gammaproteobacteria; o__Enterobacteriales; f__Enterobacteriaceae; g__Biostraticola; s__Biostraticola_tofi; t__Biostraticola_tofi
AM778415	k__Bacteria; p__Proteobacteria; c__Gammaproteobacteria; o__Enterobacteriales; f__Enterobacteriaceae; g__Enterobacter; s__Enterobacter_cloacae; t__Enterobacter_cloacae
AM931292	k__Bacteria; p__Proteobacteria; c__Gammaproteobacteria; o__Enterobacteriales; f__Enterobacteriaceae; g__Erwinia; s__Erwinia_pyrifoliae; t__Erwinia_pyrifoliae
AM933172	k__Bacteria; p__Proteobacteria; c__Gammaproteobacteria; o__Enterobacteriales; f__Enterobacteriaceae; g__Salmonella; s__Salmonella_enterica; t__Salmonella_enterica_subsp_enterica_serovar_Enteritidis_str_P125109
AM942759	k__Bacteria; p__Proteobacteria; c__Gammaproteobacteria; o__Enterobacteriales; f__Enterobacteriaceae; g__Proteus; s__Proteus_mirabilis; t__Proteus_mirabilis
AM980502	k__Bacteria; p__Proteobacteria; c__Gammaproteobacteria; o__Enterobacteriales; f__Enterobacteriaceae; g__Erwinia; s__Erwinia_pyrifoliae; t__Erwinia_pyrifoliae
AM980503	k__Bacteria; p__Proteobacteria; c__Gammaproteobacteria; o__Enterobacteriales; f__Enterobacteriaceae; g__Erwinia; s__Erwinia_pyrifoliae; t__Erwinia_pyrifoliae
AM980504	k__Bacteria; p__Proteobacteria; c__Gammaproteobacteria; o__Enterobacteriales; f__Enterobacteriaceae; g__Erwinia; s__Erwinia_pyrifoliae; t__Erwinia_pyrifoliae
AM980505	k__Bacteria; p__Proteobacteria; c__Gammaproteobacteria; o__Enterobacteriales; f__Enterobacteriaceae; g__Erwinia; s__Erwinia_pyrifoliae; t__Erwinia_pyrifoliae
AM980506	k__Bacteria; p__Proteobacteria; c__Gammaproteobacteria; o__Enterobacteriales; f__Enterobacteriaceae; g__Erwinia; s__Erwinia_amylovora; t__Erwinia_amylovora
AM980507	k__Bacteria; p__Proteobacteria; c__Gammaproteobacteria; o__Enterobacteriales; f__Enterobacteriaceae; g__Erwinia; s__Erwinia_amylovora; t__Erwinia_amylovora
AM980865	k__Bacteria; p__Proteobacteria; c__Gammaproteobacteria; o__Enterobacteriales; f__Enterobacteriaceae; g__Escherichia; s__Escherichia_coli; t__Escherichia_coli
AX039566	k__Bacteria; p__Proteobacteria; c__Gammaproteobacteria; o__Enterobacteriales; f__Enterobacteriaceae; g__Escherichia; s__Escherichia_coli; t__Escherichia_coli
AX174877	k__Bacteria; p__Proteobacteria; c__Gammaproteobacteria; o__Enterobacteriales; f__Enterobacteriaceae; g__Escherichia; s__Escherichia_coli; t__Escherichia_coli
AX201176	k__Bacteria; p__Proteobacteria; c__Gammaproteobacteria; o__Enterobacteriales; f__Enterobacteriaceae; g__Escherichia; s__Escherichia_coli; t__Escherichia_coli
AX201189	k__Bacteria; p__Proteobacteria; c__Gammaproteobacteria; o__Enterobacteriales; f__Enterobacteriaceae; g__Shigella; s__Shigella_dysenteriae; t__Shigella_dysenteriae
AX318283	k__Bacteria; p__Proteobacteria; c__Gammaproteobacteria; o__Enterobacteriales; f__Enterobacteriaceae; g__Escherichia; s__Escherichia_coli; t__Escherichia_coli
AX363594	k__Bacteria; p__Proteobacteria; c__Gammaproteobacteria; o__Enterobacteriales; f__Enterobacteriaceae; g__Escherichia; s__Escherichia_coli; t__Escherichia_coli
AX363747	k__Bacteria; p__Proteobacteria; c__Gammaproteobacteria; o__Enterobacteriales; f__Enterobacteriaceae; g__Escherichia; s__Escherichia_coli; t__Escherichia_coli
AX363907	k__Bacteria; p__Proteobacteria; c__Gammaproteobacteria; o__Enterobacteriales; f__Enterobacteriaceae; g__Escherichia; s__Escherichia_coli; t__Escherichia_coli
AX770904	k__Bacteria; p__Proteobacteria; c__Gammaproteobacteria; o__Enterobacteriales; f__Enterobacteriaceae; g__Photorhabdus; s__Photorhabdus_luminescens; t__Photorhabdus_luminescens
AX770907	k__Bacteria; p__Proteobacteria; c__Gammaproteobacteria; o__Enterobacteriales; f__Enterobacteriaceae; g__Photorhabdus; s__Photorhabdus_luminescens; t__Photorhabdus_luminescens
AX770908	k__Bacteria; p__Proteobacteria; c__Gammaproteobacteria; o__Enterobacteriales; f__Enterobacteriaceae; g__Photorhabdus; s__Photorhabdus_luminescens; t__Photorhabdus_luminescens
AX814154	k__Bacteria; p__Proteobacteria; c__Gammaproteobacteria; o__Enterobacteriales; f__Enterobacteriaceae; g__Escherichia; s__Escherichia_coli; t__Escherichia_coli
AY040208	k__Bacteria; p__Proteobacteria; c__Gammaproteobacteria; o__Enterobacteriales; f__Enterobacteriaceae; g__Serratia; s__Serratia_proteamaculans; t__Serratia_proteamaculans
AY043168	k__Bacteria; p__Proteobacteria; c__Gammaproteobacteria; o__Enterobacteriales; f__Enterobacteriaceae; g__Morganella; s__Morganella_morganii; t__Morganella_morganii
AY043385	k__Bacteria; p__Proteobacteria; c__Gammaproteobacteria; o__Enterobacteriales; f__Enterobacteriaceae; g__Serratia; s__Serratia_marcescens; t__Serratia_marcescens
AY043386	k__Bacteria; p__Proteobacteria; c__Gammaproteobacteria; o__Enterobacteriales; f__Enterobacteriaceae; g__Serratia; s__Serratia_marcescens; t__Serratia_marcescens
AY043387	k__Bacteria; p__Proteobacteria; c__Gammaproteobacteria; o__Enterobacteriales; f__Enterobacteriaceae; g__Serratia; s__Serratia_marcescens; t__Serratia_marcescens
AY043388	k__Bacteria; p__Proteobacteria; c__Gammaproteobacteria; o__Enterobacteriales; f__Enterobacteriaceae; g__Serratia; s__Serratia_marcescens; t__Serratia_marcescens
AY043389	k__Bacteria; p__Proteobacteria; c__Gammaproteobacteria; o__Enterobacteriales; f__Enterobacteriaceae; g__Serratia; s__Serratia_marcescens; t__Serratia_marcescens
AY043390	k__Bacteria; p__Proteobacteria; c__Gammaproteobacteria; o__Enterobacteriales; f__Enterobacteriaceae; g__Morganella; s__Morganella_morganii; t__Morganella_morganii
AY043391	k__Bacteria; p__Proteobacteria; c__Gammaproteobacteria; o__Enterobacteriales; f__Enterobacteriaceae; g__Klebsiella; s__Klebsiella_pneumoniae; t__Klebsiella_pneumoniae
AY043392	k__Bacteria; p__Proteobacteria; c__Gammaproteobacteria; o__Enterobacteriales; f__Enterobacteriaceae; g__Escherichia; s__Escherichia_coli; t__Escherichia_coli
AY092079	k__Bacteria; p__Proteobacteria; c__Gammaproteobacteria; o__Enterobacteriales; f__Enterobacteriaceae; g__Pantoea; s__Pantoea_agglomerans; t__Pantoea_agglomerans
AY098487	k__Bacteria; p__Proteobacteria; c__Gammaproteobacteria; o__Enterobacteriales; f__Enterobacteriaceae; g__Escherichia; s__Escherichia_coli; t__Escherichia_coli
AY131237	k__Bacteria; p__Proteobacteria; c__Gammaproteobacteria; o__Enterobacteriales; f__Enterobacteriaceae; g__Erwinia; s__Erwinia_papayae; t__Erwinia_papayae
AY136139	k__Bacteria; p__Proteobacteria; c__Gammaproteobacteria; o__Enterobacteriales; f__Enterobacteriaceae; g__Serratia; s__Serratia_symbiotica; t__Serratia_symbiotica
AY217653	k__Bacteria; p__Proteobacteria; c__Gammaproteobacteria; o__Enterobacteriales; f__Enterobacteriaceae; g__Grimontella; s__Grimontella_senegalensis; t__Grimontella_senegalensis
AY217654	k__Bacteria; p__Proteobacteria; c__Gammaproteobacteria; o__Enterobacteriales; f__Enterobacteriaceae; g__Escherichia; s__Escherichia_senegalensis; t__Escherichia_senegalensis
AY217656	k__Bacteria; p__Proteobacteria; c__Gammaproteobacteria; o__Enterobacteriales; f__Enterobacteriaceae; g__Klebsiella; s__Klebsiella_milletis; t__Klebsiella_milletis
AY217761	k__Bacteria; p__Proteobacteria; c__Gammaproteobacteria; o__Enterobacteriales; f__Enterobacteriaceae; g__Photorhabdus; s__Photorhabdus_asymbiotica; t__Photorhabdus_asymbiotica_subsp_australis
AY227805	k__Bacteria; p__Proteobacteria; c__Gammaproteobacteria; o__Enterobacteriales; f__Enterobacteriaceae; g__Pantoea; s__Pantoea_dispersa; t__Pantoea_dispersa
AY278640	k__Bacteria; p__Proteobacteria; c__Gammaproteobacteria; o__Enterobacteriales; f__Enterobacteriaceae; g__Photorhabdus; s__Photorhabdus_luminescens; t__Photorhabdus_luminescens_subsp_luminescens
AY278641	k__Bacteria; p__Proteobacteria; c__Gammaproteobacteria; o__Enterobacteriales; f__Enterobacteriaceae; g__Photorhabdus; s__Photorhabdus_luminescens; t__Photorhabdus_luminescens_subsp_luminescens
AY278642	k__Bacteria; p__Proteobacteria; c__Gammaproteobacteria; o__Enterobacteriales; f__Enterobacteriaceae; g__Photorhabdus; s__Photorhabdus_luminescens; t__Photorhabdus_luminescens_subsp_akhurstii
AY278643	k__Bacteria; p__Proteobacteria; c__Gammaproteobacteria; o__Enterobacteriales; f__Enterobacteriaceae; g__Photorhabdus; s__Photorhabdus_luminescens; t__Photorhabdus_luminescens_subsp_akhurstii
AY278644	k__Bacteria; p__Proteobacteria; c__Gammaproteobacteria; o__Enterobacteriales; f__Enterobacteriaceae; g__Photorhabdus; s__Photorhabdus_luminescens; t__Photorhabdus_luminescens_subsp_akhurstii
AY278645	k__Bacteria; p__Proteobacteria; c__Gammaproteobacteria; o__Enterobacteriales; f__Enterobacteriaceae; g__Photorhabdus; s__Photorhabdus_luminescens; t__Photorhabdus_luminescens_subsp_akhurstii
AY278646	k__Bacteria; p__Proteobacteria; c__Gammaproteobacteria; o__Enterobacteriales; f__Enterobacteriaceae; g__Photorhabdus; s__Photorhabdus_luminescens; t__Photorhabdus_luminescens_subsp_laumondii
AY278647	k__Bacteria; p__Proteobacteria; c__Gammaproteobacteria; o__Enterobacteriales; f__Enterobacteriaceae; g__Photorhabdus; s__Photorhabdus_luminescens; t__Photorhabdus_luminescens_subsp_laumondii
AY278648	k__Bacteria; p__Proteobacteria; c__Gammaproteobacteria; o__Enterobacteriales; f__Enterobacteriaceae; g__Photorhabdus; s__Photorhabdus_luminescens; t__Photorhabdus_luminescens_subsp_laumondii
AY278649	k__Bacteria; p__Proteobacteria; c__Gammaproteobacteria; o__Enterobacteriales; f__Enterobacteriaceae; g__Photorhabdus; s__Photorhabdus_luminescens; t__Photorhabdus_luminescens_subsp_laumondii
AY278650	k__Bacteria; p__Proteobacteria; c__Gammaproteobacteria; o__Enterobacteriales; f__Enterobacteriaceae; g__Photorhabdus; s__Photorhabdus_luminescens; t__Photorhabdus_luminescens_subsp_laumondii
AY278651	k__Bacteria; p__Proteobacteria; c__Gammaproteobacteria; o__Enterobacteriales; f__Enterobacteriaceae; g__Photorhabdus; s__Photorhabdus_temperata; t__Photorhabdus_temperata_subsp_temperata
AY278652	k__Bacteria; p__Proteobacteria; c__Gammaproteobacteria; o__Enterobacteriales; f__Enterobacteriaceae; g__Photorhabdus; s__Photorhabdus_temperata; t__Photorhabdus_temperata_subsp_temperata
AY278653	k__Bacteria; p__Proteobacteria; c__Gammaproteobacteria; o__Enterobacteriales; f__Enterobacteriaceae; g__Photorhabdus; s__Photorhabdus_temperata; t__Photorhabdus_temperata_subsp_temperata
AY278654	k__Bacteria; p__Proteobacteria; c__Gammaproteobacteria; o__Enterobacteriales; f__Enterobacteriaceae; g__Photorhabdus; s__Photorhabdus_temperata; t__Photorhabdus_temperata_subsp_temperata
AY278655	k__Bacteria; p__Proteobacteria; c__Gammaproteobacteria; o__Enterobacteriales; f__Enterobacteriaceae; g__Photorhabdus; s__Photorhabdus_temperata; t__Photorhabdus_temperata_subsp_temperata
AY278656	k__Bacteria; p__Proteobacteria; c__Gammaproteobacteria; o__Enterobacteriales; f__Enterobacteriaceae; g__Photorhabdus; s__Photorhabdus_temperata; t__Photorhabdus_temperata_subsp_temperata
AY278657	k__Bacteria; p__Proteobacteria; c__Gammaproteobacteria; o__Enterobacteriales; f__Enterobacteriaceae; g__Photorhabdus; s__Photorhabdus_temperata; t__Photorhabdus_temperata_subsp_temperata
AY278658	k__Bacteria; p__Proteobacteria; c__Gammaproteobacteria; o__Enterobacteriales; f__Enterobacteriaceae; g__Photorhabdus; s__Photorhabdus_temperata; t__Photorhabdus_temperata_subsp_temperata
AY278659	k__Bacteria; p__Proteobacteria; c__Gammaproteobacteria; o__Enterobacteriales; f__Enterobacteriaceae; g__Photorhabdus; s__Photorhabdus_temperata; t__Photorhabdus_temperata_subsp_temperata
AY278660	k__Bacteria; p__Proteobacteria; c__Gammaproteobacteria; o__Enterobacteriales; f__Enterobacteriaceae; g__Photorhabdus; s__Photorhabdus_temperata; t__Photorhabdus_temperata_subsp_temperata
AY278661	k__Bacteria; p__Proteobacteria; c__Gammaproteobacteria; o__Enterobacteriales; f__Enterobacteriaceae; g__Photorhabdus; s__Photorhabdus_temperata; t__Photorhabdus_temperata_subsp_temperata
AY278662	k__Bacteria; p__Proteobacteria; c__Gammaproteobacteria; o__Enterobacteriales; f__Enterobacteriaceae; g__Photorhabdus; s__Photorhabdus_temperata; t__Photorhabdus_temperata_subsp_temperata
AY278663	k__Bacteria; p__Proteobacteria; c__Gammaproteobacteria; o__Enterobacteriales; f__Enterobacteriaceae; g__Photorhabdus; s__Photorhabdus_temperata; t__Photorhabdus_temperata_subsp_temperata
AY278664	k__Bacteria; p__Proteobacteria; c__Gammaproteobacteria; o__Enterobacteriales; f__Enterobacteriaceae; g__Photorhabdus; s__Photorhabdus_temperata; t__Photorhabdus_temperata_subsp_temperata
AY278665	k__Bacteria; p__Proteobacteria; c__Gammaproteobacteria; o__Enterobacteriales; f__Enterobacteriaceae; g__Photorhabdus; s__Photorhabdus_temperata; t__Photorhabdus_temperata_subsp_temperata
AY278666	k__Bacteria; p__Proteobacteria; c__Gammaproteobacteria; o__Enterobacteriales; f__Enterobacteriaceae; g__Photorhabdus; s__Photorhabdus_temperata; t__Photorhabdus_temperata_subsp_temperata
AY278672	k__Bacteria; p__Proteobacteria; c__Gammaproteobacteria; o__Enterobacteriales; f__Enterobacteriaceae; g__Photorhabdus; s__Photorhabdus_asymbiotica; t__Photorhabdus_asymbiotica_subsp_asymbiotica
AY278673	k__Bacteria; p__Proteobacteria; c__Gammaproteobacteria; o__Enterobacteriales; f__Enterobacteriaceae; g__Xenorhabdus; s__Xenorhabdus_bovienii; t__Xenorhabdus_bovienii
AY278674	k__Bacteria; p__Proteobacteria; c__Gammaproteobacteria; o__Enterobacteriales; f__Enterobacteriaceae; g__Xenorhabdus; s__Xenorhabdus_nematophila; t__Xenorhabdus_nematophila
AY278675	k__Bacteria; p__Proteobacteria; c__Gammaproteobacteria; o__Enterobacteriales; f__Enterobacteriaceae; g__Xenorhabdus; s__Xenorhabdus_beddingii; t__Xenorhabdus_beddingii
AY280572	k__Bacteria; p__Proteobacteria; c__Gammaproteobacteria; o__Enterobacteriales; f__Enterobacteriaceae; g__Photorhabdus; s__Photorhabdus_asymbiotica; t__Photorhabdus_asymbiotica_subsp_australis
AY280573	k__Bacteria; p__Proteobacteria; c__Gammaproteobacteria; o__Enterobacteriales; f__Enterobacteriaceae; g__Photorhabdus; s__Photorhabdus_asymbiotica; t__Photorhabdus_asymbiotica_subsp_australis
AY280574	k__Bacteria; p__Proteobacteria; c__Gammaproteobacteria; o__Enterobacteriales; f__Enterobacteriaceae; g__Photorhabdus; s__Photorhabdus_asymbiotica; t__Photorhabdus_asymbiotica_subsp_australis
AY296732	k__Bacteria; p__Proteobacteria; c__Gammaproteobacteria; o__Enterobacteriales; f__Enterobacteriaceae; g__Serratia; s__Serratia_symbiotica; t__Serratia_symbiotica
AY319393	k__Bacteria; p__Proteobacteria; c__Gammaproteobacteria; o__Enterobacteriales; f__Enterobacteriaceae; g__Escherichia; s__Escherichia_coli; t__Escherichia_coli
AY319394	k__Bacteria; p__Proteobacteria; c__Gammaproteobacteria; o__Enterobacteriales; f__Enterobacteriaceae; g__Escherichia; s__Escherichia_coli; t__Escherichia_coli
AY373829	k__Bacteria; p__Proteobacteria; c__Gammaproteobacteria; o__Enterobacteriales; f__Enterobacteriaceae; g__Salmonella; s__Salmonella_subterranea; t__Salmonella_subterranea
AY373830	k__Bacteria; p__Proteobacteria; c__Gammaproteobacteria; o__Enterobacteriales; f__Enterobacteriaceae; g__Trabulsiella; s__Trabulsiella_guamensis; t__Trabulsiella_guamensis
AY395010	k__Bacteria; p__Proteobacteria; c__Gammaproteobacteria; o__Enterobacteriales; f__Enterobacteriaceae; g__Pantoea; s__Pantoea_agglomerans; t__Pantoea_agglomerans
AY395011	k__Bacteria; p__Proteobacteria; c__Gammaproteobacteria; o__Enterobacteriales; f__Enterobacteriaceae; g__Serratia; s__Serratia_marcescens; t__Serratia_marcescens
AY464464	k__Bacteria; p__Proteobacteria; c__Gammaproteobacteria; o__Enterobacteriales; f__Enterobacteriaceae; g__Morganella; s__Morganella_morganii; t__Morganella_morganii
AY513502	k__Bacteria; p__Proteobacteria; c__Gammaproteobacteria; o__Enterobacteriales; f__Enterobacteriaceae; g__Escherichia; s__Escherichia_coli; t__Escherichia_coli_O157H7
AY514431	k__Bacteria; p__Proteobacteria; c__Gammaproteobacteria; o__Enterobacteriales; f__Enterobacteriaceae; g__Serratia; s__Serratia_marcescens; t__Serratia_marcescens
AY514432	k__Bacteria; p__Proteobacteria; c__Gammaproteobacteria; o__Enterobacteriales; f__Enterobacteriaceae; g__Serratia; s__Serratia_marcescens; t__Serratia_marcescens
AY514433	k__Bacteria; p__Proteobacteria; c__Gammaproteobacteria; o__Enterobacteriales; f__Enterobacteriaceae; g__Serratia; s__Serratia_marcescens; t__Serratia_marcescens
AY514434	k__Bacteria; p__Proteobacteria; c__Gammaproteobacteria; o__Enterobacteriales; f__Enterobacteriaceae; g__Serratia; s__Serratia_marcescens; t__Serratia_marcescens
AY514435	k__Bacteria; p__Proteobacteria; c__Gammaproteobacteria; o__Enterobacteriales; f__Enterobacteriaceae; g__Serratia; s__Serratia_marcescens; t__Serratia_marcescens
AY518294	k__Bacteria; p__Proteobacteria; c__Gammaproteobacteria; o__Enterobacteriales; f__Enterobacteriaceae; g__Buchnera; s__Buchnera_aphidicola; t__Buchnera_aphidicola_Aphis_fabae_fabae
AY521239	k__Bacteria; p__Proteobacteria; c__Gammaproteobacteria; o__Enterobacteriales; f__Enterobacteriaceae; g__Xenorhabdus; s__Xenorhabdus_poinarii; t__Xenorhabdus_poinarii
AY521240	k__Bacteria; p__Proteobacteria; c__Gammaproteobacteria; o__Enterobacteriales; f__Enterobacteriaceae; g__Xenorhabdus; s__Xenorhabdus_bovienii; t__Xenorhabdus_bovienii
AY521241	k__Bacteria; p__Proteobacteria; c__Gammaproteobacteria; o__Enterobacteriales; f__Enterobacteriaceae; g__Xenorhabdus; s__Xenorhabdus_nematophila; t__Xenorhabdus_nematophila
AY521242	k__Bacteria; p__Proteobacteria; c__Gammaproteobacteria; o__Enterobacteriales; f__Enterobacteriaceae; g__Xenorhabdus; s__Xenorhabdus_nematophila; t__Xenorhabdus_nematophila
AY521243	k__Bacteria; p__Proteobacteria; c__Gammaproteobacteria; o__Enterobacteriales; f__Enterobacteriaceae; g__Xenorhabdus; s__Xenorhabdus_innexi; t__Xenorhabdus_innexi
AY521244	k__Bacteria; p__Proteobacteria; c__Gammaproteobacteria; o__Enterobacteriales; f__Enterobacteriaceae; g__Xenorhabdus; s__Xenorhabdus_cabanillasii; t__Xenorhabdus_cabanillasii
AY563134	k__Bacteria; p__Proteobacteria; c__Gammaproteobacteria; o__Enterobacteriales; f__Enterobacteriaceae; g__Enterobacter; s__Enterobacter_radicincitans; t__Enterobacter_radicincitans
AY572428	k__Bacteria; p__Proteobacteria; c__Gammaproteobacteria; o__Enterobacteriales; f__Enterobacteriaceae; g__Hafnia; s__Hafnia_alvei; t__Hafnia_alvei
AY581130	k__Bacteria; p__Proteobacteria; c__Gammaproteobacteria; o__Enterobacteriales; f__Enterobacteriaceae; g__Ewingella; s__Ewingella_americana; t__Ewingella_americana
AY616165	k__Bacteria; p__Proteobacteria; c__Gammaproteobacteria; o__Enterobacteriales; f__Enterobacteriaceae; g__Pantoea; s__Pantoea_agglomerans; t__Pantoea_agglomerans
AY616166	k__Bacteria; p__Proteobacteria; c__Gammaproteobacteria; o__Enterobacteriales; f__Enterobacteriaceae; g__Pantoea; s__Pantoea_agglomerans; t__Pantoea_agglomerans
AY616167	k__Bacteria; p__Proteobacteria; c__Gammaproteobacteria; o__Enterobacteriales; f__Enterobacteriaceae; g__Pantoea; s__Pantoea_agglomerans; t__Pantoea_agglomerans
AY616168	k__Bacteria; p__Proteobacteria; c__Gammaproteobacteria; o__Enterobacteriales; f__Enterobacteriaceae; g__Pantoea; s__Pantoea_agglomerans; t__Pantoea_agglomerans
AY616169	k__Bacteria; p__Proteobacteria; c__Gammaproteobacteria; o__Enterobacteriales; f__Enterobacteriaceae; g__Serratia; s__Serratia_marcescens; t__Serratia_marcescens
AY616170	k__Bacteria; p__Proteobacteria; c__Gammaproteobacteria; o__Enterobacteriales; f__Enterobacteriaceae; g__Pantoea; s__Pantoea_agglomerans; t__Pantoea_agglomerans
AY616171	k__Bacteria; p__Proteobacteria; c__Gammaproteobacteria; o__Enterobacteriales; f__Enterobacteriaceae; g__Pantoea; s__Pantoea_agglomerans; t__Pantoea_agglomerans
AY616172	k__Bacteria; p__Proteobacteria; c__Gammaproteobacteria; o__Enterobacteriales; f__Enterobacteriaceae; g__Pantoea; s__Pantoea_agglomerans; t__Pantoea_agglomerans
AY616173	k__Bacteria; p__Proteobacteria; c__Gammaproteobacteria; o__Enterobacteriales; f__Enterobacteriaceae; g__Pantoea; s__Pantoea_agglomerans; t__Pantoea_agglomerans
AY616174	k__Bacteria; p__Proteobacteria; c__Gammaproteobacteria; o__Enterobacteriales; f__Enterobacteriaceae; g__Pantoea; s__Pantoea_agglomerans; t__Pantoea_agglomerans
AY616175	k__Bacteria; p__Proteobacteria; c__Gammaproteobacteria; o__Enterobacteriales; f__Enterobacteriaceae; g__Pantoea; s__Pantoea_agglomerans; t__Pantoea_agglomerans
AY616176	k__Bacteria; p__Proteobacteria; c__Gammaproteobacteria; o__Enterobacteriales; f__Enterobacteriaceae; g__Pantoea; s__Pantoea_agglomerans; t__Pantoea_agglomerans
AY616177	k__Bacteria; p__Proteobacteria; c__Gammaproteobacteria; o__Enterobacteriales; f__Enterobacteriaceae; g__Pantoea; s__Pantoea_agglomerans; t__Pantoea_agglomerans
AY616178	k__Bacteria; p__Proteobacteria; c__Gammaproteobacteria; o__Enterobacteriales; f__Enterobacteriaceae; g__Pantoea; s__Pantoea_agglomerans; t__Pantoea_agglomerans
AY616179	k__Bacteria; p__Proteobacteria; c__Gammaproteobacteria; o__Enterobacteriales; f__Enterobacteriaceae; g__Pantoea; s__Pantoea_agglomerans; t__Pantoea_agglomerans
AY616180	k__Bacteria; p__Proteobacteria; c__Gammaproteobacteria; o__Enterobacteriales; f__Enterobacteriaceae; g__Pantoea; s__Pantoea_agglomerans; t__Pantoea_agglomerans
AY616181	k__Bacteria; p__Proteobacteria; c__Gammaproteobacteria; o__Enterobacteriales; f__Enterobacteriaceae; g__Pantoea; s__Pantoea_agglomerans; t__Pantoea_agglomerans
AY616658	k__Bacteria; p__Proteobacteria; c__Gammaproteobacteria; o__Enterobacteriales; f__Enterobacteriaceae; g__Escherichia; s__Escherichia_coli; t__Escherichia_coli
AY696659	k__Bacteria; p__Proteobacteria; c__Gammaproteobacteria; o__Enterobacteriales; f__Enterobacteriaceae; g__Shigella; s__Shigella_boydii; t__Shigella_boydii
AY696660	k__Bacteria; p__Proteobacteria; c__Gammaproteobacteria; o__Enterobacteriales; f__Enterobacteriaceae; g__Shigella; s__Shigella_boydii; t__Shigella_boydii
AY696661	k__Bacteria; p__Proteobacteria; c__Gammaproteobacteria; o__Enterobacteriales; f__Enterobacteriaceae; g__Escherichia; s__Escherichia_albertii; t__Escherichia_albertii
AY696662	k__Bacteria; p__Proteobacteria; c__Gammaproteobacteria; o__Enterobacteriales; f__Enterobacteriaceae; g__Escherichia; s__Escherichia_albertii; t__Escherichia_albertii
AY696663	k__Bacteria; p__Proteobacteria; c__Gammaproteobacteria; o__Enterobacteriales; f__Enterobacteriaceae; g__Escherichia; s__Escherichia_albertii; t__Escherichia_albertii
AY696664	k__Bacteria; p__Proteobacteria; c__Gammaproteobacteria; o__Enterobacteriales; f__Enterobacteriaceae; g__Escherichia; s__Escherichia_albertii; t__Escherichia_albertii
AY696665	k__Bacteria; p__Proteobacteria; c__Gammaproteobacteria; o__Enterobacteriales; f__Enterobacteriaceae; g__Shigella; s__Shigella_boydii; t__Shigella_boydii
AY696666	k__Bacteria; p__Proteobacteria; c__Gammaproteobacteria; o__Enterobacteriales; f__Enterobacteriaceae; g__Shigella; s__Shigella_boydii; t__Shigella_boydii
AY696667	k__Bacteria; p__Proteobacteria; c__Gammaproteobacteria; o__Enterobacteriales; f__Enterobacteriaceae; g__Shigella; s__Shigella_boydii; t__Shigella_boydii
AY696668	k__Bacteria; p__Proteobacteria; c__Gammaproteobacteria; o__Enterobacteriales; f__Enterobacteriaceae; g__Shigella; s__Shigella_boydii; t__Shigella_boydii
AY696669	k__Bacteria; p__Proteobacteria; c__Gammaproteobacteria; o__Enterobacteriales; f__Enterobacteriaceae; g__Escherichia; s__Escherichia_albertii; t__Escherichia_albertii
AY696670	k__Bacteria; p__Proteobacteria; c__Gammaproteobacteria; o__Enterobacteriales; f__Enterobacteriaceae; g__Shigella; s__Shigella_boydii; t__Shigella_boydii
AY696671	k__Bacteria; p__Proteobacteria; c__Gammaproteobacteria; o__Enterobacteriales; f__Enterobacteriaceae; g__Shigella; s__Shigella_boydii; t__Shigella_boydii
AY696672	k__Bacteria; p__Proteobacteria; c__Gammaproteobacteria; o__Enterobacteriales; f__Enterobacteriaceae; g__Shigella; s__Shigella_boydii; t__Shigella_boydii
AY696673	k__Bacteria; p__Proteobacteria; c__Gammaproteobacteria; o__Enterobacteriales; f__Enterobacteriaceae; g__Shigella; s__Shigella_boydii; t__Shigella_boydii
AY696674	k__Bacteria; p__Proteobacteria; c__Gammaproteobacteria; o__Enterobacteriales; f__Enterobacteriaceae; g__Shigella; s__Shigella_boydii; t__Shigella_boydii
AY696675	k__Bacteria; p__Proteobacteria; c__Gammaproteobacteria; o__Enterobacteriales; f__Enterobacteriaceae; g__Shigella; s__Shigella_boydii; t__Shigella_boydii
AY696676	k__Bacteria; p__Proteobacteria; c__Gammaproteobacteria; o__Enterobacteriales; f__Enterobacteriaceae; g__Shigella; s__Shigella_boydii; t__Shigella_boydii
AY696677	k__Bacteria; p__Proteobacteria; c__Gammaproteobacteria; o__Enterobacteriales; f__Enterobacteriaceae; g__Shigella; s__Shigella_boydii; t__Shigella_boydii
AY696678	k__Bacteria; p__Proteobacteria; c__Gammaproteobacteria; o__Enterobacteriales; f__Enterobacteriaceae; g__Shigella; s__Shigella_boydii; t__Shigella_boydii
AY696679	k__Bacteria; p__Proteobacteria; c__Gammaproteobacteria; o__Enterobacteriales; f__Enterobacteriaceae; g__Shigella; s__Shigella_boydii; t__Shigella_boydii
AY696680	k__Bacteria; p__Proteobacteria; c__Gammaproteobacteria; o__Enterobacteriales; f__Enterobacteriaceae; g__Shigella; s__Shigella_boydii; t__Shigella_boydii
AY696681	k__Bacteria; p__Proteobacteria; c__Gammaproteobacteria; o__Enterobacteriales; f__Enterobacteriaceae; g__Shigella; s__Shigella_boydii; t__Shigella_boydii
AY696682	k__Bacteria; p__Proteobacteria; c__Gammaproteobacteria; o__Enterobacteriales; f__Enterobacteriaceae; g__Shigella; s__Shigella_boydii; t__Shigella_boydii
AY787819	k__Bacteria; p__Proteobacteria; c__Gammaproteobacteria; o__Enterobacteriales; f__Enterobacteriaceae; g__Enterobacter; s__Enterobacter_cloacae; t__Enterobacter_cloacae
AY789460	k__Bacteria; p__Proteobacteria; c__Gammaproteobacteria; o__Enterobacteriales; f__Enterobacteriaceae; g__Serratia; s__Serratia_grimesii; t__Serratia_grimesii
AY823620	k__Bacteria; p__Proteobacteria; c__Gammaproteobacteria; o__Enterobacteriales; f__Enterobacteriaceae; g__Klebsiella; s__Klebsiella_oxytoca; t__Klebsiella_oxytoca
AY831405	k__Bacteria; p__Proteobacteria; c__Gammaproteobacteria; o__Enterobacteriales; f__Enterobacteriaceae; g__Escherichia; s__Escherichia_coli; t__Escherichia_coli
AY861701	k__Bacteria; p__Proteobacteria; c__Gammaproteobacteria; o__Enterobacteriales; f__Enterobacteriaceae; g__Sodalis; s__Sodalis_glossinidius; t__Sodalis_glossinidius
AY861702	k__Bacteria; p__Proteobacteria; c__Gammaproteobacteria; o__Enterobacteriales; f__Enterobacteriaceae; g__Sodalis; s__Sodalis_glossinidius; t__Sodalis_glossinidius
AY861703	k__Bacteria; p__Proteobacteria; c__Gammaproteobacteria; o__Enterobacteriales; f__Enterobacteriaceae; g__Sodalis; s__Sodalis_glossinidius; t__Sodalis_glossinidius
AY861704	k__Bacteria; p__Proteobacteria; c__Gammaproteobacteria; o__Enterobacteriales; f__Enterobacteriaceae; g__Sodalis; s__Sodalis_glossinidius; t__Sodalis_glossinidius
AY900169	k__Bacteria; p__Proteobacteria; c__Gammaproteobacteria; o__Enterobacteriales; f__Enterobacteriaceae; g__Pantoea; s__Pantoea_agglomerans; t__Pantoea_agglomerans
AY902209	k__Bacteria; p__Proteobacteria; c__Gammaproteobacteria; o__Enterobacteriales; f__Enterobacteriaceae; g__Serratia; s__Serratia_proteamaculans; t__Serratia_proteamaculans
AY918480	k__Bacteria; p__Proteobacteria; c__Gammaproteobacteria; o__Enterobacteriales; f__Enterobacteriaceae; g__Klebsiella; s__Klebsiella_pneumoniae; t__Klebsiella_pneumoniae
AY918488	k__Bacteria; p__Proteobacteria; c__Gammaproteobacteria; o__Enterobacteriales; f__Enterobacteriaceae; g__Klebsiella; s__Klebsiella_pneumoniae; t__Klebsiella_pneumoniae
AY924374	k__Bacteria; p__Proteobacteria; c__Gammaproteobacteria; o__Enterobacteriales; f__Enterobacteriaceae; g__Pantoea; s__Pantoea_agglomerans; t__Pantoea_agglomerans
AY924375	k__Bacteria; p__Proteobacteria; c__Gammaproteobacteria; o__Enterobacteriales; f__Enterobacteriaceae; g__Pantoea; s__Pantoea_agglomerans; t__Pantoea_agglomerans
AY924376	k__Bacteria; p__Proteobacteria; c__Gammaproteobacteria; o__Enterobacteriales; f__Enterobacteriaceae; g__Pantoea; s__Pantoea_agglomerans; t__Pantoea_agglomerans
AY946284	k__Bacteria; p__Proteobacteria; c__Gammaproteobacteria; o__Enterobacteriales; f__Enterobacteriaceae; g__Kluyvera; s__Kluyvera_cryocrescens; t__Kluyvera_cryocrescens
AY946291	k__Bacteria; p__Proteobacteria; c__Gammaproteobacteria; o__Enterobacteriales; f__Enterobacteriaceae; g__Serratia; s__Serratia_marcescens; t__Serratia_marcescens
BX571859	k__Bacteria; p__Proteobacteria; c__Gammaproteobacteria; o__Enterobacteriales; f__Enterobacteriaceae; g__Photorhabdus; s__Photorhabdus_luminescens; t__Photorhabdus_luminescens_subsp_laumondii_TTO1
BX571860	k__Bacteria; p__Proteobacteria; c__Gammaproteobacteria; o__Enterobacteriales; f__Enterobacteriaceae; g__Photorhabdus; s__Photorhabdus_luminescens; t__Photorhabdus_luminescens_subsp_laumondii_TTO1
BX571861	k__Bacteria; p__Proteobacteria; c__Gammaproteobacteria; o__Enterobacteriales; f__Enterobacteriaceae; g__Photorhabdus; s__Photorhabdus_luminescens; t__Photorhabdus_luminescens_subsp_laumondii_TTO1
BX571863	k__Bacteria; p__Proteobacteria; c__Gammaproteobacteria; o__Enterobacteriales; f__Enterobacteriaceae; g__Photorhabdus; s__Photorhabdus_luminescens; t__Photorhabdus_luminescens_subsp_laumondii_TTO1
BX571873	k__Bacteria; p__Proteobacteria; c__Gammaproteobacteria; o__Enterobacteriales; f__Enterobacteriaceae; g__Photorhabdus; s__Photorhabdus_luminescens; t__Photorhabdus_luminescens_subsp_laumondii_TTO1
BX571874	k__Bacteria; p__Proteobacteria; c__Gammaproteobacteria; o__Enterobacteriales; f__Enterobacteriaceae; g__Photorhabdus; s__Photorhabdus_luminescens; t__Photorhabdus_luminescens_subsp_laumondii_TTO1
BX936398	k__Bacteria; p__Proteobacteria; c__Gammaproteobacteria; o__Enterobacteriales; f__Enterobacteriaceae; g__Yersinia; s__Yersinia_pseudotuberculosis; t__Yersinia_pseudotuberculosis_IP_32953
BX950851	k__Bacteria; p__Proteobacteria; c__Gammaproteobacteria; o__Enterobacteriales; f__Enterobacteriaceae; g__Pectobacterium; s__Pectobacterium_atrosepticum; t__Pectobacterium_atrosepticum_SCRI1043
CAAQ01006407	k__Bacteria; p__Proteobacteria; c__Gammaproteobacteria; o__Enterobacteriales; f__Enterobacteriaceae; g__Salmonella; s__Salmonella_enterica; t__Salmonella_enterica_subsp_enterica_serovar_Typhi_str_404ty
CAAR01000060	k__Bacteria; p__Proteobacteria; c__Gammaproteobacteria; o__Enterobacteriales; f__Enterobacteriaceae; g__Salmonella; s__Salmonella_enterica; t__Salmonella_enterica_subsp_enterica_serovar_Typhi_str_E00-7866
CAAS01000008	k__Bacteria; p__Proteobacteria; c__Gammaproteobacteria; o__Enterobacteriales; f__Enterobacteriaceae; g__Salmonella; s__Salmonella_enterica; t__Salmonella_enterica_subsp_enterica_serovar_Typhi_str_E01-6750
CAAT01000014	k__Bacteria; p__Proteobacteria; c__Gammaproteobacteria; o__Enterobacteriales; f__Enterobacteriaceae; g__Salmonella; s__Salmonella_enterica; t__Salmonella_enterica_subsp_enterica_serovar_Typhi_str_E02-1180
CAAU01000038	k__Bacteria; p__Proteobacteria; c__Gammaproteobacteria; o__Enterobacteriales; f__Enterobacteriaceae; g__Salmonella; s__Salmonella_enterica; t__Salmonella_enterica_subsp_enterica_serovar_Typhi_str_E98-0664
CAAV01003626	k__Bacteria; p__Proteobacteria; c__Gammaproteobacteria; o__Enterobacteriales; f__Enterobacteriaceae; g__Salmonella; s__Salmonella_enterica; t__Salmonella_enterica_subsp_enterica_serovar_Typhi_str_E98-2068
CAAW01000900	k__Bacteria; p__Proteobacteria; c__Gammaproteobacteria; o__Enterobacteriales; f__Enterobacteriaceae; g__Salmonella; s__Salmonella_enterica; t__Salmonella_enterica_subsp_enterica_serovar_Typhi_str_J185
CAAX01002970	k__Bacteria; p__Proteobacteria; c__Gammaproteobacteria; o__Enterobacteriales; f__Enterobacteriaceae; g__Salmonella; s__Salmonella_enterica; t__Salmonella_enterica_subsp_enterica_serovar_Typhi_str_M223
CAAY01007225	k__Bacteria; p__Proteobacteria; c__Gammaproteobacteria; o__Enterobacteriales; f__Enterobacteriaceae; g__Salmonella; s__Salmonella_enterica; t__Salmonella_enterica_subsp_enterica_serovar_Typhi_str_AG3
CAAZ01000401	k__Bacteria; p__Proteobacteria; c__Gammaproteobacteria; o__Enterobacteriales; f__Enterobacteriaceae; g__Salmonella; s__Salmonella_enterica; t__Salmonella_enterica_subsp_enterica_serovar_Typhi_str_E98-3139
CACU01000005	k__Bacteria; p__Proteobacteria; c__Gammaproteobacteria; o__Enterobacteriales; f__Enterobacteriaceae; g__Yersinia; s__Yersinia_enterocolitica; t__Yersinia_enterocolitica_subsp_palearctica_5568265
CADZ01000104	k__Bacteria; p__Proteobacteria; c__Gammaproteobacteria; o__Enterobacteriales; f__Enterobacteriaceae; g__Escherichia; s__Escherichia_coli; t__Escherichia_coli_HM605
CAFL01000142	k__Bacteria; p__Proteobacteria; c__Gammaproteobacteria; o__Enterobacteriales; f__Enterobacteriaceae; g__Escherichia; s__Escherichia_coli; t__Escherichia_coli_O25bH4-ST131_str_EC958
CP000026	k__Bacteria; p__Proteobacteria; c__Gammaproteobacteria; o__Enterobacteriales; f__Enterobacteriaceae; g__Salmonella; s__Salmonella_enterica; t__Salmonella_enterica_subsp_enterica_serovar_Paratyphi_A_str_ATCC_9150
CP000238	k__Bacteria; p__Proteobacteria; c__Gammaproteobacteria; o__Enterobacteriales; f__Enterobacteriaceae; g__Baumannia; s__Baumannia_cicadellinicola; t__Baumannia_cicadellinicola_str_Hc_Homalodisca_coagulata
CP000243	k__Bacteria; p__Proteobacteria; c__Gammaproteobacteria; o__Enterobacteriales; f__Enterobacteriaceae; g__Escherichia; s__Escherichia_coli; t__Escherichia_coli_UTI89
CP000247	k__Bacteria; p__Proteobacteria; c__Gammaproteobacteria; o__Enterobacteriales; f__Enterobacteriaceae; g__Escherichia; s__Escherichia_coli; t__Escherichia_coli_536
CP000305	k__Bacteria; p__Proteobacteria; c__Gammaproteobacteria; o__Enterobacteriales; f__Enterobacteriaceae; g__Yersinia; s__Yersinia_pestis; t__Yersinia_pestis_Nepal516
CP000308	k__Bacteria; p__Proteobacteria; c__Gammaproteobacteria; o__Enterobacteriales; f__Enterobacteriaceae; g__Yersinia; s__Yersinia_pestis; t__Yersinia_pestis_Antiqua
CP000647	k__Bacteria; p__Proteobacteria; c__Gammaproteobacteria; o__Enterobacteriales; f__Enterobacteriaceae; g__Klebsiella; s__Klebsiella_pneumoniae; t__Klebsiella_pneumoniae_subsp_pneumoniae_MGH_78578
CP000668	k__Bacteria; p__Proteobacteria; c__Gammaproteobacteria; o__Enterobacteriales; f__Enterobacteriaceae; g__Yersinia; s__Yersinia_pestis; t__Yersinia_pestis_Pestoides_F
CP000720	k__Bacteria; p__Proteobacteria; c__Gammaproteobacteria; o__Enterobacteriales; f__Enterobacteriaceae; g__Yersinia; s__Yersinia_pseudotuberculosis; t__Yersinia_pseudotuberculosis_IP_31758
CP000800	k__Bacteria; p__Proteobacteria; c__Gammaproteobacteria; o__Enterobacteriales; f__Enterobacteriaceae; g__Escherichia; s__Escherichia_coli; t__Escherichia_coli_E24377A
CP000802	k__Bacteria; p__Proteobacteria; c__Gammaproteobacteria; o__Enterobacteriales; f__Enterobacteriaceae; g__Escherichia; s__Escherichia_coli; t__Escherichia_coli_HS
CP000826	k__Bacteria; p__Proteobacteria; c__Gammaproteobacteria; o__Enterobacteriales; f__Enterobacteriaceae; g__Serratia; s__Serratia_proteamaculans; t__Serratia_proteamaculans_568
CP000901	k__Bacteria; p__Proteobacteria; c__Gammaproteobacteria; o__Enterobacteriales; f__Enterobacteriaceae; g__Yersinia; s__Yersinia_pestis; t__Yersinia_pestis_Angola
CP000946	k__Bacteria; p__Proteobacteria; c__Gammaproteobacteria; o__Enterobacteriales; f__Enterobacteriaceae; g__Escherichia; s__Escherichia_coli; t__Escherichia_coli_ATCC_8739
CP000948	k__Bacteria; p__Proteobacteria; c__Gammaproteobacteria; o__Enterobacteriales; f__Enterobacteriaceae; g__Escherichia; s__Escherichia_coli; t__Escherichia_coli_str_K-12_substr_DH10B
CP000950	k__Bacteria; p__Proteobacteria; c__Gammaproteobacteria; o__Enterobacteriales; f__Enterobacteriaceae; g__Yersinia; s__Yersinia_pseudotuberculosis; t__Yersinia_pseudotuberculosis_YPIII
CP000964	k__Bacteria; p__Proteobacteria; c__Gammaproteobacteria; o__Enterobacteriales; f__Enterobacteriaceae; g__Klebsiella; s__Klebsiella_pneumoniae; t__Klebsiella_pneumoniae_342
CP000970	k__Bacteria; p__Proteobacteria; c__Gammaproteobacteria; o__Enterobacteriales; f__Enterobacteriaceae; g__Escherichia; s__Escherichia_coli; t__Escherichia_coli_SMS-3-5
CP001048	k__Bacteria; p__Proteobacteria; c__Gammaproteobacteria; o__Enterobacteriales; f__Enterobacteriaceae; g__Yersinia; s__Yersinia_pseudotuberculosis; t__Yersinia_pseudotuberculosis_PB1+
CP001063	k__Bacteria; p__Proteobacteria; c__Gammaproteobacteria; o__Enterobacteriales; f__Enterobacteriaceae; g__Shigella; s__Shigella_boydii; t__Shigella_boydii_CDC_3083-94
CP001113	k__Bacteria; p__Proteobacteria; c__Gammaproteobacteria; o__Enterobacteriales; f__Enterobacteriaceae; g__Salmonella; s__Salmonella_enterica; t__Salmonella_enterica_subsp_enterica_serovar_Newport_str_SL254
CP001120	k__Bacteria; p__Proteobacteria; c__Gammaproteobacteria; o__Enterobacteriales; f__Enterobacteriaceae; g__Salmonella; s__Salmonella_enterica; t__Salmonella_enterica_subsp_enterica_serovar_Heidelberg_str_SL476
CP001127	k__Bacteria; p__Proteobacteria; c__Gammaproteobacteria; o__Enterobacteriales; f__Enterobacteriaceae; g__Salmonella; s__Salmonella_enterica; t__Salmonella_enterica_subsp_enterica_serovar_Schwarzengrund_str_CVM19633
CP001138	k__Bacteria; p__Proteobacteria; c__Gammaproteobacteria; o__Enterobacteriales; f__Enterobacteriaceae; g__Salmonella; s__Salmonella_enterica; t__Salmonella_enterica_subsp_enterica_serovar_Agona_str_SL483
CP001144	k__Bacteria; p__Proteobacteria; c__Gammaproteobacteria; o__Enterobacteriales; f__Enterobacteriaceae; g__Salmonella; s__Salmonella_enterica; t__Salmonella_enterica_subsp_enterica_serovar_Dublin_str_CT_02021853
CP001158	k__Bacteria; p__Proteobacteria; c__Gammaproteobacteria; o__Enterobacteriales; f__Enterobacteriaceae; g__Buchnera; s__Buchnera_aphidicola; t__Buchnera_aphidicola_str_Tuc7_Acyrthosiphon_pisum
CP001161	k__Bacteria; p__Proteobacteria; c__Gammaproteobacteria; o__Enterobacteriales; f__Enterobacteriaceae; g__Buchnera; s__Buchnera_aphidicola; t__Buchnera_aphidicola_str_5A_Acyrthosiphon_pisum
CP001164	k__Bacteria; p__Proteobacteria; c__Gammaproteobacteria; o__Enterobacteriales; f__Enterobacteriaceae; g__Escherichia; s__Escherichia_coli; t__Escherichia_coli_O157H7_str_EC4115
CP001363	k__Bacteria; p__Proteobacteria; c__Gammaproteobacteria; o__Enterobacteriales; f__Enterobacteriaceae; g__Salmonella; s__Salmonella_enterica; t__Salmonella_enterica_subsp_enterica_serovar_Typhimurium_str_14028S
CP001368	k__Bacteria; p__Proteobacteria; c__Gammaproteobacteria; o__Enterobacteriales; f__Enterobacteriaceae; g__Escherichia; s__Escherichia_coli; t__Escherichia_coli_O157H7_str_TW14359
CP001637	k__Bacteria; p__Proteobacteria; c__Gammaproteobacteria; o__Enterobacteriales; f__Enterobacteriaceae; g__Escherichia; s__Escherichia_coli; t__Escherichia_coli_DH1
CP001654	k__Bacteria; p__Proteobacteria; c__Gammaproteobacteria; o__Enterobacteriales; f__Enterobacteriaceae; g__Dickeya; s__Dickeya_dadantii; t__Dickeya_dadantii_Ech703
CP001655	k__Bacteria; p__Proteobacteria; c__Gammaproteobacteria; o__Enterobacteriales; f__Enterobacteriaceae; g__Dickeya; s__Dickeya_zeae; t__Dickeya_zeae_Ech1591
CP001657	k__Bacteria; p__Proteobacteria; c__Gammaproteobacteria; o__Enterobacteriales; f__Enterobacteriaceae; g__Pectobacterium; s__Pectobacterium_carotovorum; t__Pectobacterium_carotovorum_subsp_carotovorum_PC1
CP001665	k__Bacteria; p__Proteobacteria; c__Gammaproteobacteria; o__Enterobacteriales; f__Enterobacteriaceae; g__Escherichia; s__Escherichia_coli; t__Escherichia_coli_BL21-GoldDE3pLysS_AG
CP001790	k__Bacteria; p__Proteobacteria; c__Gammaproteobacteria; o__Enterobacteriales; f__Enterobacteriaceae; g__Pectobacterium; s__Pectobacterium_wasabiae; t__Pectobacterium_wasabiae_WPP163
CP001836	k__Bacteria; p__Proteobacteria; c__Gammaproteobacteria; o__Enterobacteriales; f__Enterobacteriaceae; g__Dickeya; s__Dickeya_dadantii; t__Dickeya_dadantii_Ech586
CP001855	k__Bacteria; p__Proteobacteria; c__Gammaproteobacteria; o__Enterobacteriales; f__Enterobacteriaceae; g__Escherichia; s__Escherichia_coli; t__Escherichia_coli_O83H1_str_NRG_857C
CP001891	k__Bacteria; p__Proteobacteria; c__Gammaproteobacteria; o__Enterobacteriales; f__Enterobacteriaceae; g__Klebsiella; s__Klebsiella_variicola; t__Klebsiella_variicola_At-22
CP002038	k__Bacteria; p__Proteobacteria; c__Gammaproteobacteria; o__Enterobacteriales; f__Enterobacteriaceae; g__Dickeya; s__Dickeya_dadantii; t__Dickeya_dadantii_3937
CP002167	k__Bacteria; p__Proteobacteria; c__Gammaproteobacteria; o__Enterobacteriales; f__Enterobacteriaceae; g__Escherichia; s__Escherichia_coli; t__Escherichia_coli_UM146
CP002185	k__Bacteria; p__Proteobacteria; c__Gammaproteobacteria; o__Enterobacteriales; f__Enterobacteriaceae; g__Escherichia; s__Escherichia_coli; t__Escherichia_coli_W
CP002300	k__Bacteria; p__Proteobacteria; c__Gammaproteobacteria; o__Enterobacteriales; f__Enterobacteriaceae; g__Buchnera; s__Buchnera_aphidicola; t__Buchnera_aphidicola_str_LL01_Acyrthosiphon_pisum
CP002301	k__Bacteria; p__Proteobacteria; c__Gammaproteobacteria; o__Enterobacteriales; f__Enterobacteriaceae; g__Buchnera; s__Buchnera_aphidicola; t__Buchnera_aphidicola_str_TLW03_Acyrthosiphon_pisum
CP002302	k__Bacteria; p__Proteobacteria; c__Gammaproteobacteria; o__Enterobacteriales; f__Enterobacteriaceae; g__Buchnera; s__Buchnera_aphidicola; t__Buchnera_aphidicola_str_JF99_Acyrthosiphon_pisum
CP002303	k__Bacteria; p__Proteobacteria; c__Gammaproteobacteria; o__Enterobacteriales; f__Enterobacteriaceae; g__Buchnera; s__Buchnera_aphidicola; t__Buchnera_aphidicola_str_JF98_Acyrthosiphon_pisum
CP002487	k__Bacteria; p__Proteobacteria; c__Gammaproteobacteria; o__Enterobacteriales; f__Enterobacteriaceae; g__Salmonella; s__Salmonella_enterica; t__Salmonella_enterica_subsp_enterica_serovar_Typhimurium_str_ST474
CP002516	k__Bacteria; p__Proteobacteria; c__Gammaproteobacteria; o__Enterobacteriales; f__Enterobacteriaceae; g__Escherichia; s__Escherichia_coli; t__Escherichia_coli_KO11FL
CP002614	k__Bacteria; p__Proteobacteria; c__Gammaproteobacteria; o__Enterobacteriales; f__Enterobacteriaceae; g__Salmonella; s__Salmonella_enterica; t__Salmonella_enterica_subsp_enterica_serovar_Typhimurium_str_UK-1
CP002645	k__Bacteria; p__Proteobacteria; c__Gammaproteobacteria; o__Enterobacteriales; f__Enterobacteriaceae; g__Buchnera; s__Buchnera_aphidicola; t__Buchnera_aphidicola_str_Ak_Acyrthosiphon_kondoi
CP002648	k__Bacteria; p__Proteobacteria; c__Gammaproteobacteria; o__Enterobacteriales; f__Enterobacteriaceae; g__Buchnera; s__Buchnera_aphidicola; t__Buchnera_aphidicola_str_Ua_Uroleucon_ambrosiae
CP002729	k__Bacteria; p__Proteobacteria; c__Gammaproteobacteria; o__Enterobacteriales; f__Enterobacteriaceae; g__Escherichia; s__Escherichia_coli; t__Escherichia_coli_UMNK88
CP002886	k__Bacteria; p__Proteobacteria; c__Gammaproteobacteria; o__Enterobacteriales; f__Enterobacteriaceae; g__Enterobacter; s__Enterobacter_cloacae; t__Enterobacter_cloacae_EcWSU1
CP002956	k__Bacteria; p__Proteobacteria; c__Gammaproteobacteria; o__Enterobacteriales; f__Enterobacteriaceae; g__Yersinia; s__Yersinia_pestis; t__Yersinia_pestis_A1122
[truncated: 804 more rows]
