# Supplementary material for: Cilantro microbiome before and after nonselective pre-enrichment for Salmonella using 16S rRNA and metagenomic sequencing
Source: BMC Microbiol. 2015 Aug 12;15:160. doi: 10.1186/s12866-015-0497-2 (PMC4534111; doi:10.1186/s12866-015-0497-2)
Supplement: Additional file 4: — Enterobacteriaceae database files. (ZIP 132 kb) [file 12866_2015_497_MOESM4_ESM.zip › EnteroDB Read Me.txt]

The Enterobacteriaceae_db_v1.2.fasta file can be implemented in any data analysis pipeline that accepts .fasta files
The Enterobacteriaceae_db_v1.2.txt files lists the accessions numbers for 16S rRNA sequences contained in the database
