# Supplementary material for: Cilantro microbiome before and after nonselective pre-enrichment for Salmonella using 16S rRNA and metagenomic sequencing
Source: BMC Microbiol. 2015 Aug 12;15:160. doi: 10.1186/s12866-015-0497-2 (PMC4534111; doi:10.1186/s12866-015-0497-2)
Supplement: Additional file 5: — High abundance classes among T0 samples. (XLSX 10 kb) [file 12866_2015_497_MOESM5_ESM.xlsx]

## Sheet: Additional file 5
Additional file 5.	High abundance classes among T0 samples.
High abundance classes among T0 samples	Avg % (Salmonella +)	Std err. (Salmonella +)	Avg % (Salmonella -)	Std err. (Salmonella -)	Metastats P-value
k__Bacteria;p__Proteobacteria;c__Betaproteobacteria	51.2859	8.35401	43.3636	4.37992	0.513069
k__Bacteria;p__Proteobacteria;c__Alphaproteobacteria	16.407	4.0628	17.3452	2.84352	0.870593
k__Bacteria;p__Proteobacteria;c__Gammaproteobacteria	2.62754	0.576486	16.571	4.8896	0.0152552
k__Bacteria;p__Bacteroidetes;c__Flavobacteriia	10.239	4.58254	9.32308	2.21323	0.874207
k__Bacteria;p__Actinobacteria;c__Actinobacteria	6.65355	3.87518	5.97212	1.30293	0.881241
k__Bacteria;p__Firmicutes;c__Bacilli	11.4312	5.96437	4.07922	0.920833	0.331352
k__Bacteria;p__Bacteroidetes;c__Sphingobacteriia	0.438774	0.245661	1.22366	0.321811	0.0846207
